# Supplementary material for: High tumor hexokinase-2 expression promotes a pro-tumorigenic immune microenvironment by modulating CD8+/regulatory T-cell infiltration
Source: BMC Cancer. 2022 Nov 1;22:1120. doi: 10.1186/s12885-022-10239-6 (PMC9628070; doi:10.1186/s12885-022-10239-6)
Supplement: Supplementary file 1 — Additional file 1: Supplementary Data S1. Clinicopathological features and immunoprofiles of patients with lung adenocarcinoma subjected to flow cytometry. Supplementary Data S2. Clinicopathological features and immune profiles of patients with lung adenocarcinoma subjected to immunohistochemistry. Supplementary Data S3. Clinicopathological features and immune profiles of patients with lung squamous cell carcinoma subjected to immunohistochemistry. Supplementary Data S4. Clinicopathological features and immune profiles of patients with colon adenocarcinoma subjected to immunohistochemistry. Supplementary Data S5. Clinicopathological features and immune profiles of non-small cell lung cancer patients with PD-1/PD-L1 blockade subjected to immunohistochemistry. [file 12885_2022_10239_MOESM1_ESM.xlsx]

## Sheet: Lung_ADC (FACS)
Case No	Sex	Age	Smoking	Pack year	Tumor size	T_AJCC7th	N_AJCC7th	M_AJCC7th	EGFR mutation	ALK translocation	HK2 (H-score)	pan-immune/total cells (%)	CD3+ (% in IC)	CD4 (% in CD3)	CD4 (% in IC)	CD8 (% in CD3)	CD8 (% in IC)	Treg (% in CD4)	Treg (% in IC)	CD19 (% in IC)	NK (% in IC)	MQ (% in IC)	M0 (% in MQ)	M1 (% in MQ)	M2 (% in MQ)	DC (% in IC)	MDSC (% in IC)
1	F	62	No	0	4.2	2a	2	1a	Wild	Wild	100	65	69.9	59.1	41.3109	34	23.766	1.36	0.561828	0.091	0.52845	0.86855	5.89	16.7	75.1	1.7255
2	M	59	yes	30	4.1	2a	2	0	E19del	Wild	200	42	48.5	63.4	30.749	27.1	13.1435	2.34	0.719527	0.1116	0.4588	2.5398	0.36	16.3	83	10.0215
3	M	51	yes	20	3.1	2a	2	0		Wild	200	37.3	44	57	25.08	36.6	16.104	2.22	0.556776	0.05106	0.81252	3.7327	0.25	13.4	85.4	8.0033
4	M	68	yes	40	5.5	2b	0	0	Wild	Wild	0	58.4	51	66.9	34.119	21.7	11.067	5.05	1.72301	3.7837	0.25546	6.6034	0.23	7.45	91.7	29.3056
5	F	59	No	0	3.1	2a	0	0	Wild	Wild	200	57.3	37.9	59.8	22.6642	30.5	11.5595	1.75	0.396623	0.032947	0.129685	10.3576	0.48	3.55	93.1	7.6956
6	F	66	No	0	3.9	3	2	0	L858R	Wild	200	30.8	17.1	57.8	9.8838	19.5	3.3345	2.72	0.268839	0.039044	0.09761	4.984	1.27	9.1	88.2	4.872
7	F	67	No	0	4	2a	1	0	Wild	Wild	70	10.8	32.3	50.3	16.2469	43.8	14.1474	1.36	0.220958	0.072	0.0756	4.9035	0.48	12.2	84.9	9.2466
8	F	78	No	0	3.5	2a	2	0	Wild	Wild	0	12.3	34.5	50.1	17.2845	37	12.765	1.41	0.243711	0.064	0.3744	0.637546	4.35	8.95	77.4	3.12445
9	F	70	No	0	2.7	2a	0	0	Wild	Wild	0	74.7	44.6	55.3	24.6638	39.8	17.7508	0.81	0.199777	0.56259	1.11663	15.9197	0.57	4.03	92.9	10.8671
10	F	55	No	0	3.4	2a	2	0	E19del	Wild	200	25.6	33.4	49	16.366	41.5	13.861	1.1	0.180026	0.12614	0.74018	3.5909	0.87	7.26	87.5	2.384
11	M	72	yes	13	2.7	1b	0	0	L858R	Wild	100	36	58.1	61.1	35.4991	36.9	21.4389	0.91	0.323042	8	0.05929	1.38185	5.21	16.5	78.4	3.05913
12	M	80	yes	3	4	2a	0	0	L858R	Wild	100	31.3	41	67.3	27.593	24.6	10.086	1.64	0.452525	0.2106	1.7199	5.98	10.9	16.9	65.8	2.665
13	M	66	No	0	5.3	2b	2	0	E19del	Wild	100	63.5	32.8	62.5	20.5	29.1	9.5448	1.16	0.2378	0.97527	0.80004	15.4836	3.08	6.34	82	9.504
14	F	70	No	0	2.5	1	0	0	E19del	Wild	0	77.4	44.6	62.3	27.7858	29.9	13.3354	3.84	1.06697	0.30758	2.3114	10.6673	1.19	48	50.5	10.2557
15	M	78	No	0	4.8	2	0	0	L858R	Wild	100	27.7	11.1	70.8	7.8588	23.3	2.5863	0.05	0.0039294	0.09603	2.81979	11.3344	2.28	56.1	40.8	1.13988
16	M	67	yes	5	4.3	2	0	0		Wild	100	63.8	18	57.9	10.422	32.5	5.85	0.71	0.0739962	0.20376	0.12735	16.942	0.27	8.77	90.4	8.428	1.3767
17	F	61	No	0	3.5	2	0	0	L858R	Wild	200	62.6	19.2	47.2	9.0624	39.9	7.6608	2.29	0.207529	0.3648	3.776	7.347	3.34	51.5	44.9	4.4733	4.95656
18	F	78	No	0	2.7	1	0	0	Wild	Wild	200	84.1	41	62.3	25.543	31.3	12.833	0.12	0.0306516	0.186	2.0956	14.6012	0.95	21.3	76.4	8.9886	5.564
19	M	48	yes	1	3.5	2	0	0	E19del	Wild	200	44.9	50.9	48.6	24.7374	46.6	23.7194	7.37	1.82315	1.11504	3.1464	5.04	1.67	56.4	41.9	1.6812	2.87742
20	M	58	No	0	3.5	2	1	0	E19del	Wild	50	76.5	12.5	73.2	9.15	20.9	2.6125	0.36	0.03294	0.74226	2.1894	8.3662	0.4	51.8	41.7	31.7632	3.38
21	M	76	yes	25	2.7	1	0	0	E19del	Wild	200	82.4	20.9	53.1	11.0979	32.4	6.7716	0.1	0.0110979	4.4415	1.11625	16.401	7.14	45.4	47.2	12.567	1.7535
22	F	58	No	0	5.5	2	0	0	Wild	Wild	200	84.8	7.3	62.8	4.5844	30.2	2.2046	0.07	0.00320908	0.148656	1.67808	58.2309	0.82	93.8	5.36	3.59541	2.9054
23	M	58	yes	80	2.8	1	0	0	Wild	Wild	300	7.97	19	45.9	8.721	41.8	7.942	12.2	1.06396	0.00388	0.8536	7.725	10	51.1	38.8	6.4725	3.15392
24	F	78	No	0	2.9	1	0	0	Wild	Wild	200	70.6	21.7	37.9	8.2243	53.8	11.6746	6.48	0.532935	0.10752	2.39872	7.2354	0.74	31.8	66	4.4346	0.4008
25	F	74	No	0	2.6		0	0	Wild	Wild	100	18.5	38.5	55.7	21.4445	33.8	13.013	5.36	1.14943	0.01092	0.29666	2.0976	1.8	43.6	54.1	1.4214	0.70228
26	M	74	yes	50	2.2	1	0	0	Wild	Wild	200	42.7	49.2	38	18.696	55.3	27.2076	23.1	4.31878	0.187224	0.260661	9.472	0.17	11.7	88.1	2.88	1.04859
27	F	60	No	0	3.6	2a	0	0	E19del	Wild	100	18.3	50.6	51.7	26.1602	44.6	22.5676	9.08	2.37535	0.20382	0.70176	2.87352	0.22	34.8	65	1.63938
28	F	57	No	0	2.4	2a	0	0		Wild	100	42	46.8	45.8	21.4344	45	21.06	3.24	0.694475	0.0031	0.279	2.47616	4.16	47.5	48.4	2.47616	1.09728
29	F	73	No	0	3.2	2a	0	0	E19del	Wild	200	82.4	12.6	72.6	9.1476	21	2.646	14	1.28066	0.00474	0.0237	13.585	0.69	6.39	91.1	28.3855	0.48375
30	M	55	yes	20	3.7	2a	0	0	E19del	Wild	100	28	29.5	63.5	18.7325	27.7	8.1715	9.52	1.78333	0.0104	0.33176	5.04	1.67	56.4	41.9	1.6812	2.87742
31	F	83	No	0	4.2	2a	0	0	Wild	Wild	300	42	17.8	59.7	10.6266	31.6	5.6248	3.43	0.364492	0.0028	0.0644	4.7025	0.09	23.5	76.4	64.9275	0.7378
32	M	57	yes	20	4.7	3	0	0	Wild	Wild	200	42.5	34.2	51.1	17.4762	42.4	14.5008	15.9	2.77872	0.052	0.3874	4.1093	5.66	58.7	35.6	15.696	1.41928
33	M	88	yes	10	3.1	2a	0	0	Wild	Wild	300	39.6	37.2	63	23.436	32.4	12.0528	8.08	1.89363	0.00526	0.0526	2.03522	0.19	7.82	91.9	40.194	1.59738
34	M	61	yes	40	3.5	2a	1	0	E19del	Wild		90.7	37.2	51.5	19.158	40.1	14.9172	5.73	1.09775	0.08664	0.07068	0.9384	0.61	16.7	82.7	29.784	0.2835
35	M	55	yes	36	3.6	2a	0	0	Wild	Wild	200	30.5	5.87	46.7	2.74129	36.2	2.12494	14.4	0.394746	0.006986	0.057884	1.49776	3.43	79.5	17	8.17811	0.009658
36	F	75	No	0	3.5	2a	0	0	E19del	Wild	100	74.8	12.9	55.6	7.1724	36.6	4.7214	2.02	0.144882	0.00882	0.02394	4.36544	0.3	46.5	53.2	44.8704	0.40579
37	F	59	No	0	3.8	2a	0	0	Wild	Wild	200	75.2	10.4	55.6	5.7824	31.9	3.3176	3.18	0.18388	0.022656	0.033984	5.9027	0.64	12.2	87	61.7581	1.3432
38	M	73	yes	35	3.5	2a	0	0	Wild	Wild	200	73.1	28.1	43.3	12.1673	41	11.521	6.08	0.739772	0.04496	0.06463	4.27965	1.25	73.7	24.8	6.077	0.35865
39	M	74	No	0	3.8	1c	0	0	L858R	Wild	200	82.4	12.6	72.6	9.1476	21	2.646	14	1.28066	0.00474	0.0237	13.585	0.69	6.39	91.1	28.3855	0.48375
40	F	52	No	0	3.6	2a	0	0	E19del	Wild	100	65	22.5	59.1	13.2975	34	7.65	4.58	0.609025	0.065	0.3601	1.36572	5.89	16.7	75.1	2.7132
41	F	69	No	0	2.2	1c	0	0	L858R	Wild	200	25.6	33.4	49	16.366	41.5	13.861	4.2	0.687372	0.12614	0.74018	1.26896	0.28	20.6	78.9	2.4332
Supplementary Data S1. Clinicopathological features and immunoprofiles of patients with lung adenocarcinoma subjected to flow cytometry.
Abbreviations: ALK, anaplastic lymphoma kinase; EGFR, epidermal growth factor receptor

## Sheet: Lung_ADC
Case No	SEX	AGE	smoking	Pack year	pTAJCC7th	pNAJCC7th	pMAJCC7th	stageAJCC7th	EGFR mutation	EGFR mutation subtype	ALK translocation	KRAS mutation	HK2	CD8	FOXP3	CD8/FOXP3
1	M	73	yes	50	1b	0	0	IA	Wild	Wild	Wild	Wild	150	1068.27	28.4238	37.5836
2	M	69	yes	25	2a	0	0	IB	Wild	Wild	Wild	Wild	50	246.361	5.68475	43.3372
3	F	64	no	0	1b	0	0	IA	Mutant	E19del	Wild	Wild	200	283.598
4	F	64	no	0	1a	0	0	IA	Mutant	L858R	Wild	Wild	70	420.181
5	M	60	no	0	1b	0	0	IA	Wild	Wild	Wild	Wild	120	296.766	11.6923	25.3813
6	M	46	yes	28	2a	0	0	IB	Mutant	L858R	Wild	Wild	200	381.851	24.1379	15.8195
7	F	74	no	0	2a	0	0	IB	Mutant	E19del	Wild	Wild	70	231.852	25.4335	9.11599
8	F	55	no	0	2a	0	0	IB	Mutant	L858R	Wild	Wild	100	7.46667	1.01781	7.336
9	M	72	no	0	1a	0	0	IA	Wild	Wild	Wild	Wild	100	167.458	18.6047	9.00085
10	F	67	no	0	1a	0	0	IA	Mutant	L858R	Wild	Wild	100	367.024	75.8123	4.84122
11	F	56	no	0	1a	0	0	IA	Mutant	E19del	Wild	Wild	150	602.096	39.6825	15.1728
12	F	72	no	0	1b	0	0	IA	Mutant	E19del	Wild	Wild	150	335.912	54.9708	6.11073
13	M	77	yes	50	1b	0	0	IA	Wild	Wild	Wild	Wild	100	392.517	4.98442	78.7487
14	M	69	yes	50	2a	2	0	IIIA	Mutant	Other	Wild	Wild	200	1023.88	223.246	4.58633
15	F	49	no	0	2a	2	0	IIIA	Mutant	L858R	Wild	Wild	100	170.073	39.3103	4.32642
16	F	58	no	0	2a	0	0	IB	Mutant	E19del	Wild	Wild	100	731.733	71.9472	10.1704
17	M	60	yes	20	2a	0	0	IB	Mutant	E19del	Wild	Wild	130	171.429	13.8122	12.4114
18	F	61	no	0	1b	0	0	IA	Mutant	L858R	Wild	Wild	30	264.033	3.52304	74.9447
19	F	64	no	0	1b	0	0	IA	Mutant	E19del	Wild	Wild	150	318.025	24.0678	13.2137
20	F	58	no	0	2a	0	0	IB	Mutant	Other	Wild	Wild	60	163.215	5.33333	30.6029
21	F	41	no	0	1a	0	0	IA	Mutant	L858R	Wild	Wild	200	311.111	112.712	2.76023
22	F	52	no	0	2a	0	0	IB	Mutant	L858R	Wild	Wild	120	425.071	15.7051	27.0658
23	M	60	yes	40	1b	0	0	IA	Wild	Wild	Wild	Mut	200	308.808
24	F	76	no	0	2a	1	0	IIA	Wild	Wild	Wild	Mut	150	226.568	53.0387	4.27176
25	M	60	yes	30	1b	0	0	IA	Mutant	E19del	Wild	Wild	150	26.6871	6.13497	4.35
26	M	71	yes	40	3	2	0	IIIA	Wild	Wild	Wild	Mut	170	84.8921	9.58904	8.85303
27	M	65	no	0	2a	0	0	IB	Mutant	E19del	Wild	Wild	50	802.381	18.4971	43.3787
28	M	61	yes	20	1a	0	0	IA	Mutant	E19del	Wild	Wild	150	202.266	16.1435	12.5293
29	M	59	yes	40	1b	0	0	IA	Wild	Wild	Wild	Wild	30	150.309	29.0735	5.16996
30	F	75	no	0	2b	2	0	IIIA	Mutant	L858R	Wild	Wild	0	325.495	6.50888	50.0079
31	M	59	yes	25	2	0	0	IB	Wild	Wild	Wild	Wild	0	398.113	5.8309	68.2764
32	M	63	yes	20	1a	0	0	IA	Mutant	E19del	Wild	Wild	200	495.522
33	F	51	no	0	2a	0	0	IB	Wild	Wild	Wild	Wild	200	241.573	33.0508	7.30913
34	F	42	no	0	2a	0	0	IB	Mutant	E19del	Wild	Wild	100	413.172	26.2136	15.7617
35	F	74	no	0	2a	0	0	IB	Wild	Wild	Wild	Wild	200	613.288	74.2515	8.25961
36	F	63	yes	7.5	2a	0	0	IB	Mutant	Other	Wild	Wild	130	54.2773	1.3369	40.5994
37	M	52	yes	0.75	1a	0	0	IA	Mutant	L858R	Wild	Wild	200	212.465	16.9054	12.5678
38	F	73	no	0	3	0	0	IIB	Wild	Wild	Wild	Wild	200	477.746	5.89971	80.9779
39	F	78	no	0	1b	0	0	IA	Mutant	L858R	Wild	Wild	200	316.399	33.0882	9.56227
40	F	57	no	0	1a	0	0	IA	Mutant	L858R	Wild	Wild	40	51.312	30.303	1.69329
41	F	76	no	0	2a	1	0	IIA	Mutant	L858R	Wild	Wild	100	189.326	1.71429	110.44
42	M	77	yes	50	1a	0	0	IA	Wild	Wild	Wild	Wild	50	9.03955	1.02041	8.85876
43	M	67	yes	30	2a	0	0	IB	Wild	Wild	Wild	Wild	200	320.811	65.4378	4.90253
44	F	45	no	0	2a	1	0	IIA	Wild	Wild	Wild	Wild	140	403.678	80.2292	5.03156
45	M	66	yes	30	2a	0	0	IB	Mutant	E19del	Wild	Wild	200	868	58.156	14.9254
46	F	69	no	0	1a	0	0	IA	Mutant	E19del	Wild	Wild	180	234.545
47	F	58	no	0	2a	0	0	IB	Mutant	E19del	Wild	Wild	200	305.615	30.7087	9.95208
48	M	77	yes	45	2a	0	0	IB	Wild	Wild	Wild	Wild	110	13.7143
49	F	55	no	0	2a	0	0	IB	Mutant	L858R	Wild	Wild	150	313.793	6.40244	49.0115
50	M	73	yes	52	1a	0	0	IA	Mutant	E19del	Wild	Wild	150	108.491
51	F	52	no	0	2a	1	0	IIA	Mutant	E19del	Wild	Wild	30	327.342	10.6383	30.7701
52	M	73	yes	50	2a	1	0	IIA	Wild	Wild	Wild	Wild	50	411.485	2.17391	189.283
53	F	38	no	0	1b	2	0	IIIA	Wild	Wild	Translocation	Wild	150	303.829	19.4748	15.6011
54	F	63	no	0	1b	0	0	IA	Wild	Wild	Wild	Wild	200	446.701	32.2314	13.8592
55	F	62	no	0	2a	0	0	IB	Wild	Wild	Wild	Wild	70	191.169	7.08661	26.9761
56	M	58	yes	20	2a	0	0	IB	Wild	Wild	Wild	Wild	100	360.06	12.037	29.9127
57	F	68	no	0	2a	0	0	IB	Mutant	E19del	Wild	Wild	0	425	8.71935	48.7422
58	M	79	yes	30	2a	0	0	IB	Mutant	L858R	Wild	Wild	50	754.696	10.8434	69.5998
59	M	66	yes	45	2a	0	0	IB	Mutant	E19del	Wild	Wild	100	83.4395	7.78443	10.7188
60	F	71	no	0	1b	0	0	IA	Mutant	L858R	Wild	Wild	100	219.048	3.7037	59.1429
61	F	69	no	0	2b	0	0	IIA	Mutant	E19del	Wild	Wild	200	569.349	6.16438	92.361
62	M	56	yes		2b	0	0	IIA	Wild	Wild	Wild	Wild	200	216.239	17.7358	12.1922
63	M	70	yes	7.5	1b	0	0	IA	Wild	Wild	Wild	Wild	200	55.6627	14.4022	3.86488
64	M	70	yes	10	1a	0	0	IA	Mutant	L858R	Wild	Wild	150	316.99
65	F	63	no	0	2a	1	0	IIA	Mutant	L858R	Wild	Wild	40	40.613	1.5748	25.7893
66	M	74	yes	20	1b	0	0	IA	Mutant	E19del	Wild	Wild	50	427.841	9.04977	47.2764
67	F	54	no	0	1b	0	0	IA	Mutant	E19del	Wild	Wild	100	796.222	17.3759	45.8234
68	F	56	no	0	2a	0	0	IB	Mutant	L858R	Wild	Wild	200	190.73	12.4204	15.3562
69	M	72	no	0	1a	0	0	IA	Mutant	Other	Wild	Wild	170	232.21	10.3226	22.4953
70	F	66	no	0	1a	0	0	IA	Wild	Wild	Wild	Wild	200	276.214	23.0769	11.9693
71	F	75	no	0	2a	2	0	IIIA	Mutant	L858R	Wild	Wild	200	1156.34	59.8916	19.3072
72	M	72	yes	12.5	1a	0	0	IA	Mutant	E19del	Wild	Wild	100	257.735	2.80374	91.9254
73	F	65	no	0	1b	0	0	IA	Mutant	E19del	Wild	Wild	100	280.081	6.00858	46.6135
74	F	67	no	0	1a	0	0	IA	Mutant	L858R	Wild	Wild	100	333.708	1.76991	188.545
75	F	75	no	0	1	2	0	IIIA	Mutant	E19del	Wild	Wild	150	331.726	7.46667	44.4276
76	M	65	no	0	2b	0	0	IIA	Mutant	L858R	Wild	Wild	200	177.206	8.94309	19.8148
77	M	59	yes	30	2a	0	0	IB	Wild	Wild	Wild	Wild	200	1430.81	28.9544	49.4158
78	M	65	yes	40	1a	0	0	IA	Wild	Wild	Wild	Wild	200	666.384	14.6104	45.6103
79	M	53	yes	30	1b	0	0	IA	Mutant	E19del	Wild	Wild	200	200.794	48.1081	4.1738
80	M	72	yes	30	1a	0	0	IA	Mutant	E19del	Wild	Wild	150	397.414	16.6134	23.9213
81	M	63	yes	20	1b	0	0	IA	Mutant	L858R	Wild	Wild	200	474.576	2.07101	229.153
82	M	56	yes	20	1a	0	0	IA	Mutant	E19del	Wild	Wild	130	146.575	5.83333	25.1272
83	F	59	no	0	3	0	0	IIB	Wild	Wild	Wild	Wild	130	404.153	2.05479	196.688
84	F	53	no	0	2	2	0	IIIA	Mutant	L858R	Wild	Wild	100	630.607	0.898204	702.076
85	F	49	yes	10	1	1	0	IIA	Mutant	L858R	Wild	Wild	190	716.845	15.3179	46.7978
86	M	49	yes	10	1a	0	0	IA	Mutant	Other	Wild	Wild	50	357.015	13.8182	25.8366
87	F	56	no	0	2a	0	0	IB	Mutant	Other	Wild	Wild	200	806.965	7.09877	113.677
88	M	70	yes	15	2a	0	0	IB	Mutant	L858R	Wild	Wild	150	196.061	10.2459	19.1355
89	F	62	no	0	2a	0	0	IB	Mutant	E19del	Wild	Wild	105	446.996	9.29204	48.1053
90	F	61	no	0	2a	0	0	IB	Mutant	L858R	Wild	Wild	150	119.241	4.46429	26.71
91	F	74	no	0	2a	0	0	IB	Mutant	E19del	Wild	Wild	180	614.768	1.68539	364.762
92	F	51	no	0	2a	0	0	IB	Mutant	L858R	Wild	Wild	200	535.323	4.16667	128.478
93	F	67	no	0	1b	0	0	IA	Mutant	L858R	Wild	Wild	200	320.988	3.40909	94.1564
94	F	56	no	0	1a	0	0	IA	Wild	Wild	Wild	Wild	150	606.849	4.15225	146.15
95	F	51	no	0	1a	0	0	IA					150	276.49	15.3488	18.0137
96	F	60	no	0	1a	0	0	IA	Wild	Wild	Wild	Wild	150	956.764	13.5714	70.4984
97	M	76	no	0	3	0	0	IIB	Wild	Wild	Wild	Mut	200	140.058	9.4697	14.7901
98	M	69	no	0	2a	0	0	IB	Wild	Wild	Wild	Wild	100	586.124	4.47284	131.041
99	M	69	yes	60	1b	0	0	IA	Wild	Wild	Wild	Wild	100	707.042	3.88889	181.811
100	F	57	no	0	2a	0	0	IB	Mutant	L858R	Wild	Wild	150	315.429	16.1417	19.5412
101	F	76	no	0	1b	2	0	IIIA	Mutant	E19del	Wild	Wild	100	498.842	6.01852	82.8845
102	F	65	no	0	1a	0	0	IA	Wild	Wild	Wild	Wild	150	481.102	10.1695	47.3084
103	F	63	no	0	1a	0	0	IA	Mutant	L858R	Wild	Wild	100	540
104	M	64	yes	50	2a	0	0	IB	Wild	Wild	Wild	Wild	50	753.073	2.30263	327.049
105	M	75	no	0	2a	0	0	IB	Mutant	Other	Wild	Wild	0	592.781	0.872093	679.722
106	F	58	no	0	1a	1	0	IIA	Mutant	E19del	Wild	Wild	0	322.162	1.14286	281.892
107	M	63	yes	2	1a	0	0	IA	Mutant	L858R	Wild	Wild	150	375.123	6.6092	56.7578
108	M	62	yes	5	2b	2	0	IIA	Mutant	E19del	Wild	Wild	200	242.061	7.27848	33.2571
109	M	64	no	0	2a	0	0	IB	Wild	Wild	Wild	Wild	100	1002.78	5.09383	196.862
110	F	65	no	0	1a	0	0	IA	Wild	Wild	Wild	Wild	10	597.479	10.1818	58.681
111	M	56	yes	20	1b	1	0	IIA	Wild	Wild	Translocation	Wild	90	273.936	1.51976	180.25
112	M	48	yes	25	2a	0	0	IB	Mutant	L858R	Wild	Wild	100	104.775
113	M	63	no	0	2a	0	0	IB	Mutant	E19del	Wild	Wild	100	470.213
114	F	75	no	0	1b	0	0	IA	Mutant	E19del	Wild	Wild	150	126.045
115	M	69	no	0	2a	1	0	IIA	Mutant	E19del	Wild	Wild	200	59.2814
116	M	44	yes	27	1a	0	0	IA	Wild	Wild	Wild	Wild	150	278.611
117	M	39	yes	5	1a	0	0	IA	Mutant	Other	Wild	Wild	130	130
118	F	63	no	0	1b	0	0	IA	Mutant	E19del	Wild	Wild	150	237.979
119	F	59	no	0	1a	0	0	IA	Mutant	Other	Wild	Wild	250	213.71
120	M	65	no	0	1a	0	0	IA	Wild	Wild	Wild	Wild	100	1605.73
121	F	56	no	0	3	2	0	IIIA	Wild	Wild	Wild	Wild	100	91.0891
122	F	75	no	0	2a	0	0	IB	Wild	Wild	Wild	Wild	30	271.04
123	F	61	no	0	2	2	0	IIIA	Mutant	Other	Wild	Wild	200	523.973
124	F	54	no	0	1b	0	0	IA	Mutant	E19del	Wild	Wild	120	726.884
125	M	70	yes	10	1a	0	0	IA	Mutant	Other	Wild	Wild	100	686.799
126	F	57	no	0	2a	2	0	IIIA	Wild	Wild	Wild	Mut	110	235.065
127	F	70	no	0	2a	0	0	IB	Mutant	E19del	Wild	Wild	100	264.548
128	M	61	yes	30	1a	0	0	IA	Wild	Wild	Wild	Wild	200	606.393
129	F	53	no	0	1a	0	0	IA					200	224.398
130	F	83	no	0	3	0	0	IIB	Wild	Wild	Wild	Wild	200	549.257
131	F	55	no	0	1a	0	0	IA	Mutant	L858R	Wild	Wild	200	267.442
132	F	39	no	0	1a	0	0	IA	Wild	Wild	Wild	Wild	120	148.585
133	F	55	no	0	1b	0	0	IA	Wild	Wild	Wild	Wild	130	375.115
134	M	59	yes	30	1a	0	0	IA	Mutant	E19del	Wild	Wild	200	431.128
135	F	67	no	0	3	0	0	IIB	Mutant	E19del	Wild	Wild	200	336.299
136	F	62	no	0	2a	2	0	IIIA	Mutant	E19del	Wild	Wild	130	473.737
137	M	59	no	0	1a	0	0	IA	Mutant	E19del	Wild	Wild	100	569.697
138	F	65	no	0	2b	0	0	IIA	Wild	Wild	Wild	Wild	200	292.638
139	F	76	no	0	2a	0	0	IB	Wild	Wild	Translocation	Wild	30	121.944
140	F	70	no	0	2a	0	0	IB	Mutant	L858R	Wild	Wild	0	134.316
141	F	59	no	0	1a	0	0	IA	Mutant	E19del	Wild	Wild	250	243.621
142	F	67	no	0	1a	0	0	IA	Mutant	E19del	Wild	Wild	200	505.698
143	F	65	no	0	2a	1	0	IIA	Wild	Wild	Wild	Wild	150	104.381
144	F	63	no	0	1b	0	0	IA	Mutant	L858R	Wild	Wild	200	108.966
145	F	50	no	0	1a	0	0	IA					160	170.968
146	F	77	no	0	1a	0	0	IA					300	333.824
147	M	64	yes	40	2a	0	0	IB	Wild	Wild	Wild	Wild	300	424.791
148	F	71	yes	30	1b	0	0	IA	Mutant	E19del	Wild	Wild	20	201.182
149	M	69	yes	20	2a	3	0	IIIB	Mutant	E19del	Wild	Wild	150	314.601
150	M	58	yes	25	2a	0	0	IB					10	118.006
151	M	59	yes	59	1b	0	0	IA	Mutant	Other	Wild	Wild	50	302.703
152	M	74	no	0	3	1	0	IIIA	Wild	Wild	Wild	Wild	200	256.765
153	F	63	no	0	1a	0	0	IA					200	222.12
154	F	55	no	0	1b	0	0	IA					200	509.882
155	F	65	no	0	2a	0	0	IB	Wild	Wild	Wild	Wild	250	238.006
156	M	50	no	0	1b	0	0	IA	Mutant	Other	Wild	Wild	200	367.949
157	M	82	yes	15	1a	0	0	IA	Wild	Wild	Wild	Wild	150	272.947
158	M	47	yes	15	1a	0	0	IA					100	375.618
159	F	55	no	0	2a	0	0	IB					200	279.277
160	M	45	yes	3	2a	2	0	IIIA	Mutant	E19del	Wild	Wild	150	38.0435
161	F	52	no	0	2a	0	0	IB	Mutant	E19del	Wild	Wild	100	323.65
162	F	57	no	0	1b	0	0	IA	Mutant	L858R	Wild	Wild	100	871.357
163	M	57	no	0	1b	0	0	IA					250	121.689
164	M	27	yes	5	2	2	0	IIIA	Mutant	E19del	Wild	Wild	0	121.269
165	M	49	yes	20	1a	0	0	IA					150	436.318
166	F	59	no	0	2a	0	0	IA	Wild	Wild	Wild	Wild	150	259.103	10.0358	25.8178
167	M	69	no	0	1a	0	0	IA	Wild	Wild	Wild	Wild	300	556.477
168	M	70	no	0	1b	0	0	IA	Mutant	E19del	Wild	Wild	150	277.25	10.574	26.2199
169	M	66	yes	46	2a	1	0	IIA	Wild	Wild	Wild	Mut	100	529.268	21.9585	24.1032
170	M	53	yes	17	1a	0	0	IA					200	448.057	37.8995	11.8222
171	F	57	no	0	1b	0	0	IA	Mutant	E19del	Wild	Wild	100	358.355	5.43131	65.9796
172	M	63	no	0	2a	2	0	IIIA	Wild	Wild	Wild	Wild	200	1367.25	6.12245	223.317
173	M	75	no	0	2a	0	0	IA	Mutant	E19del	Wild	Wild	130	665.678	5.58659	119.156
174	M	57	yes	37	2a	0	0	IA	Mutant	E19del	Wild	Wild	150	563.333	25.3012	22.2651
175	M	65	yes	11	1a	0	0	IA	Wild	Wild	Wild	Mut	120	603.413	26.8939	22.4368
176	M	71	no	0	1a	0	0	IA	Wild	Wild	Wild	Mut	200	450	75.5814	5.95385
177	M	59	no	0	1b	0	0	IA	Mutant	E19del	Wild	Wild	300	273.451	42.5641	6.42446
178	F	60	no	0	1b	0	0	IA					200	404.497	43.9716	9.19905
179	F	69	no	0	1b	0	0	IA	Mutant	L858R	Wild	Wild	150	178.279	16.3462	10.9065
180	F	67	no	0	1b	0	0	IA	Mutant	L858R	Wild	Wild	110	324.147	5.69801	56.8878
181	M	66	yes	40	2a	0	0	IA					250	1286.6	18.9922	67.7433
182	F	56	no	0	2a	0	0	IA	Mutant	E19del	Wild	Wild	15	289.84	0.591716	489.829
183	F	63	no	0	1b	0	0	IA	Mutant	L858R	Wild	Wild	40	146.685	16.0142	9.15967
184	M	71	no	0	1b	0	0	IA	Mutant	L858R	Wild	Wild	110	346.067	11.4286	30.2809
185	M	61	yes	40	2a	0	0	IA	Wild	Wild	Wild	Wild	200	305.319	26.2467	11.6327
186	F	61	no	0	1a	0	0	IA	Wild	Wild	Wild	Wild	150	422.084	19.7832	21.3355
187	F	74	no	0	1a	0	0	IA	Mutant	E19del	Wild	Wild	200	402.97	66.8016	6.03234
188	M	77	yes	50	3	0	0	IIB	Wild	Wild	Wild	Wild	200	937.532	89.0756	10.5251
189	M	79	yes	30	2a	0	0	IB	Wild	Wild	Wild	Wild	200	417.273	12.6582	32.9645
190	F	67	no	0	1a	0	0	IA	Mutant	E19del	Wild	Wild	200	618.182	58.3333	10.5974
191	M	66	yes	35	1a	0	0	IA	Mutant	L858R	Wild	Wild	200	855.039	30.6122	27.9313
192	F	77	no	0	2a	0	0	IB	Mutant	L858R	Wild	Wild	300	252.857	46.7742	5.40591
193	F	49	no	0	2a	1	0	IIA	Mutant	Other	Wild	Wild	150	338.228	17.5904	19.2281
194	F	73	no	0	2a	1	0	IIA	Mutant	Other	Wild	Wild	170	116.97	68.8312	1.69937
195	M	60	no	0	1b	2	0	IIIA	Mutant	L858R	Wild	Wild	100	333.71	9.15842	36.4376
196	F	59	no	0	1b	0	0	IA	Mutant	L858R	Wild	Wild	140	371.698	9.38416	39.6091
197	M	74	no	0	1a	0	0	IA	Mutant	L858R	Wild	Wild	100	136.875	11.2613	12.1545
198	F	64	no	0	1a	0	0	IA	Mutant	E19del	Wild	Wild	200	703.196	29.589	23.7654
199	M	59	no	0	2a	1	0	IIA	Mutant	E19del	Wild	Wild	110	613.144	5.6962	107.641
200	F	64	no	0	2b	0	0	IIA	Wild	Wild	Wild	Wild	200	133.051	12.2363	10.8735
201	M	60	no	0	2a	0	0	IB	Mutant	E19del	Wild	Wild	100	246.429	42.1053	5.85268
202	M	61	no	0	1a	0	0	IA	Mutant	L858R	Wild	Wild	150	284.052	14.4578	19.6469
203	M	66	no	0	1a	0	0	IA	Wild	Wild	Wild	Wild	100	780.628	33.7778	23.1107
204	F	74	no	0	2a	2	0	IIIA	Mutant	E19del	Wild	Wild	100	238.506	7.66667	31.1094
205	M	59	yes	40	4	0	0	IIIB	Wild	Wild	Wild	Wild	50	336.34	18.863	17.8306
206	F	53	no	0	1b	0	0	IA	Mutant	L858R	Wild	Wild	150	522.879	35.9862	14.53
207	F	58	no	0	2a	0	0	IB	Wild	Wild	Wild	Wild	200	730.952	121.552	6.01351
208	M	78	yes	40	2a	0	0	IB	Mutant	E19del	Wild	Wild	150	370.13	23.9234	15.4714
209	F	74	no	0	1b	0	0	IA	Wild	Wild	Wild	Wild	200	215.193
210	F	61	no	0	1a	0	0	IA	Mutant	E19del	Wild	Wild	100	186.806	17.1875	10.8687
211	F	62	no	0	2b	1	0	IIB	Wild	Wild	Wild	Wild	200		6.49718
212	F	55	no	0	2a	0	0	IB	Wild	Wild	Wild	Wild	130	122	15.2416	8.00439
213	M	73	no	0	1a	0	0	IA	Wild	Wild	Wild	Wild	200	575.648	18.8235	30.5813
214	M	70	yes	50	1b	0	0	IA	Wild	Wild	Wild	Mut	50	275.207	5.12129	53.7377
215	F	51	no	0	1b	0	0	IA	Mutant	E19del	Wild	Wild	150	268.955	43.4524	6.18965
216	M	62	yes	45	2a	0	0	IB	Wild	Wild	Wild	Wild	200	563.636	18.9055	29.8134
217	M	69	yes	40	2a	2	0	IIIA	Wild	Wild	Wild	Wild	200	55.0725	6.86567	8.02142
218	F	63	no	0	1a	0	0	IA	Mutant	E19del	Wild	Wild	150	332.476	23.4899	14.154
219	F	72	yes	30	2b	0	0	IIA	Mutant	L858R	Wild	Wild	100	318.783	8.125	39.2348
220	M	56	no	0	2	2	0	IIIB	Mutant	E19del	Wild	Wild	100	304.934	2.49221	122.355
221	F	74	no	0	1a	0	0	IA					200	299.12	32.4675	9.2129
222	M	71	yes	30	3	0	0	IIB	Wild	Wild	Wild	Wild	100	361.304
223	M	50	yes	30	2a	0	0	IB	Mutant	E19del	Wild	Wild	50	516.754	1.7094	302.301
224	F	54	no	0			1	IV	Mutant	E19del	Wild	Wild	150	165.163	39.6907	4.16125
225	F	72	no	0	2a	0	0	IB	Mutant	L858R	Wild	Wild	200	189.977	1.77665	106.93
226	F	54	no	0	1b	0	0	IA	Mutant	E19del	Wild	Wild	200	379.688	10.9827	34.5715
227	F	58	no	0	1a	0	0	IA	Mutant	E19del	Wild	Wild	200	1143.14	112.914	10.124
228	F	65	no	0	2a	1	0	IIA	Mutant	E19del	Wild	Wild	150	115.825	14.0127	8.26569
229	M	69	yes	20	2a	1	0	IIA	Wild	Wild	Wild	Wild	150	523.684	49.5146	10.5764
230	F	53	no	0	1a	0	0	IA	Mutant	E19del	Wild	Wild	150	250.763	20.3279	12.3359
231	F	54	no	0	1a	0	0	IA	Mutant	Other	Translocation	Wild	300	1021.73	57.4163	17.7951
232	F	64	no	0	2a	0	0	IB	Wild	Wild	Wild	Wild	200	457.103	216.667	2.10971
233	M	69	yes	8	1a	0	0	IA	Mutant	E19del	Wild	Wild	200	315.072	14.8256	21.2519
234	M	49	no	0	1b	0	0	IA	Mutant	E19del	Wild	Wild	130	362.385	22.1831	16.3361
235	F	70	no	0	2a	0	0	IB	Wild	Wild	Wild	Wild	250	126.621	11.5756	10.9387
236	F	70	no	0	1a	0	0	IA	Wild	Wild	Wild	Wild	200	330.394	48.8889	6.75807
237	F	58	no	0	2a	0	0	IB	Wild	Wild	Wild	Wild	300
238	M	53	yes	30	2a	0	0	IB	Wild	Wild	Wild	Wild	200	208.519	20.6687	10.0886
239	M	61	yes	20	2a	0	0	IB	Mutant	L858R	Wild	Wild	200	947.901	31.5457	30.0485
240	F	54	no	0	2b	0	0	IIA	Mutant	L858R	Wild	Wild	200	129.114	22.9167	5.63406
241	M	70	no	0	1a	0	0	IA	Mutant	E19del	Wild	Wild	230	523.469	9.20635	56.8596
242	M	65	no	0	2a	0	0	IB	Mutant	E19del	Wild	Wild	200	430.734	90.884	4.73938
243	M	77	yes	14	2a	0	0	IB	Wild	Wild	Wild	Wild	200
244	F	64	no	0	1a	2	0	IIIA					100	123.611	4.2394	29.1577
245	F	65	no	0	1b	2	0	IIIA	Mutant	Other	Wild	Wild	10	221.277	10.8262	20.439
246	M	67	yes	17.5	1b	0	0	IA	Wild	Wild	Wild	Wild	200	338.129
247	M	79	yes	10	2a	0	0	IB	Mutant	Other	Wild	Wild	100	255.09	54.4643	4.68362
248	M	76	no	0	1a	0	0	IA	Wild	Wild	Wild	Wild	230	543.659	46.1538	11.7793
249	F	86	no	0	1b	0	0	IA	Mutant	L858R	Wild	Wild	200	1009.42	10.1382	99.5655
250	F	55	no	0	2b	0	0	IB	Mutant	E19del	Wild	Wild	0	86.7257	2.96053	29.294
251	F	78	no	0	1a	0	0	IA	Wild	Wild	Wild	Wild	30	66.0668	17.6292	3.74758
252	M	69	yes	60	2a	1	0	IIA	Mutant	E19del	Wild	Wild	140	385.827	14.9254	25.8504
253	M	75	yes	20	2b	0	0	IB	Mutant	E19del	Wild	Wild	150	35.6436	12.2507	2.90951
254	F	49	no	0	1b	0	0	IA	Mutant	E19del	Wild	Wild	100	82.0513	3.63128	22.5957
255	F	66	no	0	1a	0	0	IA	Mutant	Other	Wild	Wild	200	287.179	21.8182	13.1624
256	M	64	yes	25	1a	0	0	IA	Wild	Wild	Wild	Wild	200	308.672	24.359	12.6718
257	M	65	yes	40	3	0	1	IV	Mutant	E19del	Wild	Wild	100	600.462	19.6141	30.6137
258	F	57	no	0	3	2	0	IIIA	Wild	Wild	Wild	Wild	100	688.015	16.2544	42.3279
259	M	79	no	0			1	IV	Mutant	L858R	Wild	Wild	150	371.045	28.4615	13.0367
260	M	70	yes	50	1b	0	0	IA	Wild	Wild	Wild	Wild	150	428.231	21.5962	19.829
261	F	65	no	0	2a	2	0		Mutant	L858R	Wild	Wild	100	180	3.87597	46.44
262	F	52	no	0	1a	0	0	IA	Mutant	E19del	Wild	Wild	250	245.205	45.0292	5.44547
263	M	72	yes	15	1b	0	0	IA	Wild	Wild	Wild	Wild	100	910.859	4.75	191.76
264	F	61	no	0	2a	0	0	IB	Wild	Wild	Wild	Wild	150	203.226	40.5286	5.01438
265	F	64	no	0	1a	0	0	IA	Mutant	Other	Wild	Wild	200	133.019	61.8421	2.15094
266	M	71	yes	40	2b	0	0	IB	Wild	Wild	Wild	Wild	0	361.881	3.4398	105.204
267	M	62	yes	48	2a	0	0	IB	Wild	Wild	Wild	Mut	200	682.885	15.6164	43.7286
268	F	73	no	0	2a	2	0	IIIA	Mutant	E19del	Wild	Mut	100	309.286	28	11.0459
269	M	70	yes	40	1a	0	0	IA	Wild	Wild	Wild	Mut	200	334.746	45.3704	7.37807
270	M	65	yes	30	2a	0	0	IB	Mutant	L858R	Wild	Wild	100	203.143	6.5625	30.9551
271	F	78	no	0	1a	0	0	IA	Wild	Wild	Wild	Wild	200	249.798	59.596	4.19152
272	F	61	no	0	1b	0	0	IA	Mutant	L858R	Wild	Wild	10	151.307	10.3203	14.6611
273	M	68	yes	40	1b	0	0	IA	Wild	Wild	Wild	Wild	200	194.764	8.93855	21.7893
274	F	58	no	0	2	0	0	IB	Mutant	E19del	Wild	Wild	300	142.857	53.3333	2.67857
275	F	56	no	0	1a	0	0	IA	Mutant	E19del	Wild	Wild	200	242.922	66.5775	3.64871
276	M	70	yes	20	1b	0	0	IA	Wild	Wild	Wild		110	10.989	5.56962	1.97303
277	M	54	no	0	1a	0	0	IA	Wild	Wild	Wild	Wild	120	31.2343	25.5193	1.22395
278	M	69	yes	92	1	0	0	IA	Mutant	L858R	Wild	Wild	130	33.4112	38.1443	0.875916
279	M	73	no	0	2a	2	0	IIIA	Mutant	E19del	Wild	Wild	100	48.8764	16.5517	2.95295
280	M	71	yes	30	3	0	0	IIB	Wild	Wild	Wild	Mut	150	550.625
281	M	74	yes	25	2	2	0	IIIA	Wild	Wild	Wild	Mut	200	427.315	66.9154	6.38589
282	M	64	no	0	1a	0	0	IA					200	77.037	19.6185	3.92675
283	F	74	no	0	2a	0	0	IB	Mutant	E19del	Wild	Wild	200	140.496	36.9369	3.80367
284	M	59	yes	10	2a	0	0	IB	Wild	Wild	Wild	Wild	50	45.5607	7.4359	6.12714
285	M	64	yes	50	1a	0	0	IA	Mutant	Other	Wild	Wild	170	103.15	23.0392	4.47713
286	F	65	no	0	1a	0	0	IA	Mutant	E19del	Wild	Wild	130	75.6345	18.9448	3.99235
287	M	66	yes	100	2a	2	0	IIIA	Mutant	E19del	Wild	Wild	200	315.745	21.9451	14.3879
288	F	76	no	0	2a	0	0	IB	Mutant	L858R	Wild	Wild	140	99.7494	6.97674	14.2974
289	M	62	no	0	2b	0	0	IIA	Wild	Wild	Wild	Wild	30	96.6057	5.38244	17.9483
290	M	80	yes	50	3	0	0	IIB	Wild	Wild	Wild	Wild	70	117.143	9.87654	11.8607
291	F	78	no	0	1a	0	0	IA	Mutant	L858R	Wild	Wild	200	178.19	56.1934	3.17102
292	M	55	yes	35	2a	0	0	IB	Mutant	E19del	Wild	Wild	300	124.304	40.6154	3.06051
293	M	65	yes	33	2a	0	0	IB	Wild	Wild	Wild	Wild	300	293.367	24.1379	12.1538
294	F	60	no	0	2	1	0	IIA	Mutant	E19del	Wild	Wild	0	117.935	2.85714	41.2772
295	M	69	yes	80	1a	0	0	IA	Wild	Wild	Wild	Mut	100	140.104	8.65672	16.1844
296	M	66	yes	80	1a	0	0	IA	Wild	Wild	Wild	Mut	200	315.385	56.2016	5.61167
297	M	56	yes	10	2b	2	0	IIIA	Mutant	L858R	Wild	Wild	200	14.8235	25.2577	0.586891
298	M	74	no	0			1	IV	Mutant	L858R	Wild	Wild	200	102.752	15.411	6.66748
299	M	67	no	0	1a	0	0	IA	Mutant	E19del	Wild	Wild	200	102.778	15.0794	6.81579
300	M	72	yes	30	2b	0	0	IIA	Wild	Wild	Wild	Mut	200	240.798	38.4354	6.265
301	F	53	no	0	1a	0	0	IA	Mutant	E19del	Wild	Wild	200	294.118	116.722	2.5198
302	F	71	no	0	2a	2	0	IIIA	Mutant	L858R	Wild	Wild	0	163.539	10.2719	15.921
303	F	65	yes	15	2a	0	0	IB	Mutant	E19del	Wild	Wild	100	282.486	7.33333	38.5208
304	M	73	no	0	1a	0	0	IA	Mutant	Other	Wild	Wild	30	78.5915	9.46746	8.30123
305	F	58	no	0	2a	0	0	IB	Wild	Wild	Wild	Mut	200	74.1935	10.8939	6.81059
306	F	58	no	0	1b	0	0	IA	Mutant	E19del	Wild	Wild	90	306.25	16.7808	18.25
307	M	74	yes	25	2	2	0	IIIA	Mutant	E19del	Wild	Wild	150	144.179	19.9301	7.23425
308	M	67	yes	10	1a	0	0	IA	Mutant	E19del	Wild	Wild	150	429.758
309	M	69	yes	40	1a	0	0	IA	Wild	Wild	Wild	Wild	150	421.805	24.4186	17.2739
310	M	63	yes	80	2a	0	0	IB	Wild	Wild	Wild	Mut	100	315.556	34.3373	9.18986
311	F	58	no	0	2a	0	0	IB	Wild	Wild	Wild	Wild	100	131.546	64.7619	2.03122
312	M	54	no	0	1b	0	0	IA	Mutant	E19del	Wild	Wild	100	61.4504	33.3333	1.84351
313	M	60	yes	15	4	2	0	IIIB	Wild	Wild	Wild	Mut	150	84.2697	17.1429	4.91573
314	M	68	yes	33	3	0	0	IIB	Wild	Wild	Wild	Wild	200	40.3162	15.6489	2.5763
315	M	60	yes	40	3	0	0	IIB	Wild	Wild	Wild	Wild	150	56.9921	3.1746	17.9525
316	M	54	yes	2.5	1b	2	0	IIIA	Mutant	L858R	Wild	Wild	200	48.3483	18.3673	2.6323
317	F	55	no	0	1a	0	0	IA	Wild	Wild	Wild	Wild	150	43.7751	30.7263	1.42468
318	M	58	yes	30	4	0	0	IIIA	Wild	Wild	Wild	Wild	20	393.521	1.47059	267.594
319	M	42	no	0	2a	0	0	IB	Mutant	L858R	Wild	Wild	0	211.671	2.04678	103.416
320	M	41	yes	9	3	0	0	IIB	Wild	Wild	Wild	Mut	200	377.305
321	F	75	no	0	4	1	0	IIIA	Mutant	L858R	Wild	Wild	150	45.2055	7.55396	5.98434
322	M	42	yes	30	1a	0	0	IA	Wild	Wild	Wild	Wild	200	16.5485	10.6936	1.5475
323	M	72	no	0	2a	0	0	IB	Wild	Wild	Wild	Wild	200
324	M	74	yes	50	2a	0	0	IB	Wild	Wild	Wild	Wild	150	1079.41	9.81595	109.965
325	M	70	no	0	1b	0	0	IA	Mutant	E19del	Wild	Wild	200	618.893	34.7518	17.8089
326	F	40	no	0	1a	0	0	IA	Wild	Wild	Translocation	Wild	200	370.909	21.7391	17.0618
327	M	76	yes	55	2a	0	0	IB	Wild	Wild	Wild	Wild	200	317.489	40.458	7.84736
328	F	65	no	0	2a	2	0	IIIA	Mutant	L858R	Wild	Wild	150	1744.73	43.0952	40.4855
329	F	66	no	0	2a	1	0	IIA	Mutant	E19del	Wild	Wild	200	156.404	7.36842	21.2262
330	F	55	no	0	1b	0	0	IA	Wild	Wild	Translocation	Wild	150	592.092	4.67033	126.777
331	F	53	no	0	1b	0	0	IA	Mutant	E19del	Wild	Wild	200		8.46995
332	F	69	no	0	2a	0	0	IB	Wild	Wild	Wild	Wild	100	595.5	18.1818	32.7525
333	F	56	yes	5	1b	0	0	IA	Mutant	E19del	Wild	Wild	100	412.749	13.3333	30.9562
334	M	56	no	0	1a	0	0	IA	Mutant	L858R	Wild	Wild	200	800	78.4314	10.2
335	M	74	yes	44	3	3	0	IIIB	Wild	Wild	Wild	Mut	150	201.546	3.04878	66.1072
336	F	55	no	0	4	0	0	IIIA	Mutant	E19del	Wild	Wild	250	478.551	75.2033	6.36343
337	M	64	yes	30	1a	0	0	IA	Mutant	E19del	Wild	Wild	200	379.43	24.4131	15.5421
338	F	76	no	0	1a	0	0	IA	Wild	Wild	Wild	Mut	300	350.617
339	M	52	no	0	1a	0	0	IA	Mutant	E19del	Wild	Wild	300	480.531	61.5385	7.80863
340	F	67	no	0	2a	0	0	IB	Wild	Wild	Wild	Wild	100	108.169	3.93939	27.4583
341	M	72	yes	15	2a	2	0	IIIA	Wild	Wild	Wild	Wild	200	111.509	10.8033	10.3217
342	F	67	no	0	2a	0	0	IB	Mutant	L858R	Wild	Wild	150	274.375	25	10.975
343	M	77	yes	45	1a	0	0	IA	Wild	Wild	Wild	Wild	200	530.424	87.4101	6.06822
344	M	53	no	0	2b	2	0	IIIA	Mutant	L858R	Wild	Wild	100	257.704	9.12281	28.2483
345	F	48	no	0	1b	0	0	IA	Mutant	E19del	Wild	Wild	200	262.651
346	F	69	no	0	2a	0	0	IB	Mutant	L858R	Wild	Wild	200	581.94	36.5385	15.9268
347	F	73	no	0	1	0	0	IA	Wild	Wild	Wild	Wild	200	150.639	12.2222	12.325
348	M	70	yes	50	2a	2	0	IIIA	Wild	Wild	Wild	Wild	200	310.08	20.3187	15.2608
349	F	48	no	0	1a	0	0	IA	Mutant	E19del	Wild	Wild	200	818.434	43.9353	18.6282
350	F	56	no	0	2a	0	0	IB	Mutant	L858R	Wild	Wild	250	231.985	67.7419	3.42454
351	M	66	yes	33	1b	0	0	IA	Wild	Wild	Wild	Wild	200	933.106	99.0909	9.41666
352	F	68	no	0	2b	2	0	IIIA	Wild	Wild	Wild	Wild	200	187.786	32.1839	5.83479
353	M	54	yes	25	1b	0	0	IA	Mutant	L858R	Wild	Wild	200	228.939	17.9487	12.7552
354	M	51	no	0	3	1	1	IV	Mutant	E19del	Wild	Wild	150	189.691	38.8235	4.88597
355	F	79	no	0	2a	0	0	IB	Wild	Wild	Wild	Wild	150	80.2508	19.7917	4.05478
356	M	65	yes	20	2a	0	0	IB	Mutant	L858R	Wild	Wild	150	291.852	19.6809	14.8292
357	F	71	no	0	1a	0	0	IA	Mutant	L858R	Wild	Wild	200	270.4	46.4789	5.8177
358	F	61	yes	5	3	1	0	IIIA	Mutant	E19del	Wild	Wild	80	32.8841	6.38889	5.14708
359	M	65	yes	21	2a	0	0	IB	Mutant	E19del	Wild	Wild	200	484.358	18.3453	26.4022
360	F	62	no	0	2a	2	0	IIIA	Mutant	E19del	Wild	Wild	100	248.457	23.1132	10.7496
361	M	77	yes	20	2a	0	0	IB	Wild	Wild	Wild	Wild	150	142.667	33.3333	4.28
362	M	74	yes	15	2a	0	0	IB	Mutant	E19del	Wild	Wild	200	931.91	79.4118	11.7352
363	F	57	yes	8.5	3	0	0	IIIA	Mutant	E19del	Wild		200	432.74	93.1973	4.64327
364	F	70	no	0	2a	0	0	IB	Wild	Wild	Wild	Wild	200	256.497	33.3333	7.69492
365	M	75	yes	35	2a	0	0	IB	Wild	Wild	Wild	Mut	150		15.4255
366	F	65	no	0	1b	0	0	IA					200	378.293	64.8415	5.83411
367	M	71	yes	28	1b	0	0	IA	Mutant	E19del	Wild	Wild	130	341.304	20.3704	16.7549
368	M	54	no	0	1a	0	0	IA	Mutant	E19del	Wild	Wild	200
369	M	53	yes	10	1a	0	0	IA	Mutant	L858R	Wild	Wild	100	493.074	49.0798	10.0464
370	M	73	yes	15	1a	0	0	IA	Mutant	E19del	Wild	Wild	0	553.991
371	M	61	yes	10	1b	2	0	IIIA	Mutant	L858R	Wild	Wild	200	1259	140.088	8.98717
372	F	65	no	0	3	2	0	IIIA	Mutant	E19del	Wild	Wild	200	754.208	11.5068	65.5443
373	F	52	no	0	1a	0	0	IA	Mutant	E19del	Wild	Wild	100	231.143	50.152	4.60885
374	M	65	no	0	2a	0	0	IB	Mutant	Other	Wild	Wild	100	683.046	56.4935	12.0907
375	F	66	no	0	1a	0	0	IA	Mutant	L858R	Wild	Wild	100	167.339	32.1053	5.21219
Supplementary Data S2. Clinicopathological features and immune profiles of patients with lung adenocarcinoma subjected to immunohistochemistry.
Abbreviations: ALK, anaplastic lymphoma kinase; EGFR, epidermal growth factor receptor; KRAS, Kirsten rat sarcoma virus

## Sheet: Lung_SqCC
Case No	Sex	Age	Smoking	Pack year	pT_AJCC7th	pN_AJCC7th	M	Stage_AJCC7th	Progression	PFS	Death	OS	HK2	CD8	FOXP3	CD8/FOXP3
1	M	59	yes	50	1b	1	0	IIA	0	83.4	0	92.7	200	78.1929	28.1616	2.77658
2	M	64	yes	35	2a	2	0	IIIA	0	85.7	0	92.7	200	528.945	20.5381	25.7543
3	M	50	yes	20	2a	0	0	IB	1	6.6	1	13.3	200	253.943	76.5968	3.31532
4	M	63	yes	30	2a	0	0	IB	0	84.4	0	92	200	1320.51	95.11	13.884
5	M	74	yes	10	2b	0	0	IIA	0	84.6	1	83.4	100	512.564	82.6972	6.19808
6	M	67	yes	50	3	0	0	IIB	1	53.7	0	90.7	200	135.309	39.9785	3.38454
7	M	61	yes	38	2a	0	0	IB	0	83.4	0	90.6	200	164.467	32.15	5.11563
8	M	73	yes	80	2a	0	0	IB	0	62.2	0	90.6	200	601.316	95.6797	6.28467
9	M	43	yes	7.5	1b	1	0	IIA	0	82.4	0	89.9	200	275.146	31.0777	8.85348
10	M	69	yes	72	2a	0	0	IB	1	13	0	89.6	0	112.781	12.0034	9.39574
11	M	59	yes	60	2a	0	0	IB	1	6.7	1	11.8	200	430.024	92.9418	4.62681
12	F	69	no	0	1b	2	0	IIIA	0	81.5	0	89	300	115.662	93.3555	1.23894
13	M	73	yes	50	3	2	0	IIIA	0	1	1	1	200	109.424	49.7737	2.19843
14	M	78	no	0	2b	0	0	IIA	0	85.7	0	88.6	100	23.1803	5.46448	4.242
15	M	55	yes	30	2b	2	0	IIIA	1	12.3	1	29.6	300	417.341	31.5463	13.2295
16	M	69	no	0	1b	1	0	IIA	0	13.3	1	13.1	200	126.239	50	2.52478
17	M	80	yes	27	2b	2	0	IIIA	1	23.1	1	31.8	140	75.8848
18	M	74	yes	120	2a	1	0	IIA	1	16.3	1	50.9	100	972.46	23.6996	41.0327
19	M	72	yes	70	3	0	0	IIB	1	12.9	1	12.7	300	200.051	79.1036	2.52897
20	M	61	yes	40	4	2	0	IIIB	0	79.3	0	83.6	300	56.1735	24.0034	2.34024
21	M	70	yes	20	2b	1	0	IIB	1	11.1	1	11.5	300	43.4023	82.5205	0.525957
22	M	68	yes	50	1b	0	0	IA	1	47.5	1	46.8	200	29.5284	26.6081	1.10975
23	M	58	yes	36	4	2	0	IIIB	1	14.1	1	36.3	180	204.116	42.8125	4.76768
24	M	51	yes	60	2a	1	0	IIA	0	64.9	0	69.3	200	48.8595	12.7286	3.83856
25	M	71	yes	50	2a	0	0	IB	0	52.3	1	51.6	200	449.835	55.2163	8.14677
26	M	68	yes	50	2b	0	0	IIA	0	47	1	46.3	200	1085.02	65.7975	16.4902
27	M	66	yes	80	4		0		1	11.8	1	21.5	130	27.7778	21.3981	1.29814
28	M	66	yes	60	2b	2	0	IIIA	0	1.5	1	1.4	200	79.467	139.579	0.569335
29	M	70	yes	50	2b	0	0	IIA	0	59	0	65	200	640.272	197.321	3.24482
30	M	62	yes	30	4	0	0	IIIA	1	7.6	1	32.7	200	58.4366	97.5382	0.599115
31	M	60	yes	20	2a	1	0	IIA	0	61.6	0	64.4	200	136.757	78.7345	1.73694
32	M	65	yes	20	3	1	0	IIIA	1	54.8	0	63.9	200	87.2928	11.0911	7.87051
33	M	66	yes	50	2a	0	0	IB	1	7.3	0	63.4	200	209.471	52.4219	3.99587
34	M	62	yes	60	2a	0	0	IB	0	59.4	0	63.4	170	320.036	115.625	2.76789
35	M	74	yes	70	2b	0	0	IIA	1	15.1	1	37.7	280	104.985	268.766	0.390616
36	M	63	yes	35	1b	1	0	IIA	0	59.7	0	62.5	100	34.2794	17.6871	1.93811
37	M	65	yes	60	2a	2	0	IIIA	1	18.9	1	48.3	200	56.0593	28.1115	1.99417
38	M	79	yes	105	2a	0	0	IB	0	46	0	62.1	300	200	68.0073	2.94086
39	M	59	no	0	2a	0	0	IB	0	59.3	0	62.1	160	191.047	106.441	1.79486
40	M	64	yes	45	2a	0	0	IB	0	59.3	0	62.1	170	44.5897	12.0126	3.7119
41	M	74	no	0	1a	0	0	IA	0	54.8	0	62	100	152.198	18.6441	8.16332
42	M	67	yes	80	2b	0	0	IIA	0	55.2	0	61.6	200	1550.29	21.4854	72.1555
43	M	61	yes	60	1a	1	0	IIA	0	54	0	61.1	200	1927.52	360.911	5.3407
44	M	74	yes	60	1b	0	0	IA	1	7.3	1	10.7	300	75.6895	87.9056	0.861032
45	M	78	no	0	2a	0	0	IB	1	6.8	1	30.4	200	304.49	131.864	2.30913
46	F	60	no	0	2b	1	0	IIB	0	54.3	0	60.7	160	1317.85	156.516	8.41988
47	M	66	yes	40	4	2	0	IIIB	1	15.1	1	43	200	359.562	56.7266	6.33852
48	M	57	yes	23	3	1	0	IIIA	1	8.7	1	28.5	300	325.446	70.4272	4.62102
49	F	67	no	0	2a	0	0	IB	0	54.4	0	60.1	200	125.688	31.6654	3.96924
50	M	71	yes	45	2a	2	0	IIIA	0	2.4	1	2.4	280	64.9333	35.9249	1.80747
51	M	44	yes	20	3	0	0	IIB	1	7.2	1	17.9	100	52.0783	11.7978	4.41426
52	M	68	yes	100	3	1	0	IIIA	0	54.6	0	59.5	290	73.6881	43.9024	1.67845
53	M	66	yes	60	2b	1	0	IIB	0	50.4	0	58.6	100	511.177	35.1124	14.5583
54	M	61	yes	80	2b	0	0	IIA	0	51.6	0	58.3	190	162.165	31.4583	5.15492
55	M	71	yes	40	3	0	0	IIB	1	26.4	1	26.7	110	272.032	20.3704	13.3543
56	M	66	yes	45	2a	0	0	IB	0	25.7	0	57.9	200	238.685	120.775	1.97628
57	M	77	yes	50	1b	0	0	IA	1	56.1	1	55.3	140	1209.56	84.2667	14.354
58	M	66	yes	15	2a	2	0	IIIA	0	26.4	0	57.2	200	142.605	19.6945	7.24088
59	M	55	yes	50	3	1	0	IIIA	1	24.3	1	29.4	140	51.1864	24.687	2.07342
60	M	70	yes	35	1b	0	0	IA	0	53.3	0	56.6	150	34.3198	16.1377	2.12669
61	M	67	yes	40	3	0	0	IIB	1	12.5	1	12.3	230	54.5749	41.7328	1.30772
62	M	66	yes	40	4	1	0	IIIA	0	34	1	33.5	190	574.538	112.703	5.09781
63	M	76	yes	25	2b	0	0	IIA	0	48.3	0	55.2	250	364.505	56.1562	6.49092
64	M	73	yes	40	3	2	0	IIIA	0	50.7	0	54.9	100	26.994	18.8732	1.43028
65	M	60	yes	40	4	1	0	IIIA	0	51.6	0	54.9	190	402.538	139.828	2.87881
66	M	81	yes		3	0	0	IIB	0	35.7	0	54.1	300	591.87	91.4286	6.47358
67	M	64	yes	60	2a	0	0	IB	0	49.4	0	52.7	200	428.975	137.52	3.11937
68	M	70	yes	50	2a	0	0	IB	1	7	0	52.3	180	354.435	47.8723	7.40374
69	M	59	yes	35	3	0	0	IIB	0	46.4	0	52.2	200	1706.01	34.7653	49.0721
70	M	68	yes	50	2b	0	0	IIA	0	5.3	1	5.3	150	264.224	157.803	1.67439
71	F	62	yes	20	2b	0	0	IIA	1	12.9	1	46.6	100	203.277	17.407	11.6779
72	M	81	yes	8	3	0	0	IIB	0	18.4	1	18.1	200	189.588	48.8263	3.88291
73	M	72	yes	10	1b	0	0	IA	0	46.8	0	51.2	300	713.125	292.725	2.43616
74	F	68	yes	3	3	1	0	IIIA	1	9.1	1	47.3	40	504.849	31.6157	15.9683
75	M	80	yes	33	2a	1	0	IIA	0	45.2	0	50.6	30	449.617	173.656	2.58913
76	M	71	yes	20	1a	0	0	IA	1	21	1	47.9	80	1873.64	65.6873	28.5236
77	M	59	yes	40	2a	2	0	IIIA	1	3.1	1	3.1	200	489.421	19.1283	25.5863
78	M	71	yes	30	2a	2	0	IIIA	0	46.6	0	49.3	200	197.875	26.7532	7.3963
79	M	65	yes	40	3	0	0	IIB	0	43.4	0	48.2	300	67.8343	64.9149	1.04497
80	M	64	yes	32	2a	0	0	IB	0	42.9	0	48	200	167.845	52.4168	3.20212
81	M	78	yes	38	2a	0	0	IB	1	4.1	0	47.9	180	195.192	49.1216	3.97365
82	M	87	yes	60	2a	1	0	IIA	1	35.4	0	47.6	200	271.182	15.3439	17.6736
83	M	69	yes	60	1b	1	0	IIA	1	11.7	1	31	300	278.991	60.0564	4.64548
84	M	65	yes	90	2a	0	0	IB	0	42.5	0	47.5	100	1008.77	22.6074	44.6212
85	M	77	yes	45	2a	1	0	IIA	0	2.5	1	2.4	200	2501.01	69.2705	36.105
86	M	70	yes	25	1b	0	0	IA	0	18.2	1	17.9	140	173.881	57.3942	3.0296
87	M	65	yes	40	3	0	0	IIB	0	43	0	45.9	200	39.277	16.7421	2.34601
88	M	65	yes		2a	2	0	IIIA	0	4.5	1	4.5	170	802.725	53.099	15.1175
89	M	83	yes	100	2b	0	0	IIA	1	6.4	1	11.2	70	503.199	224.933	2.23711
90	M	78	yes		2a		0		1	11.1	0	43	300	249.14	74.0635	3.36388
91	M	67	yes	40	2a	0	0	IB	0	37.6	0	42.8	260	437.335	41.3962	10.5646
92	M	56	yes	25	2a	1	0	IIA	0	39	0	42.7	300	284.832	44.0581	6.46492
93	M	63	yes	30	2a	2	0	IIIA	0	38.3	0	42.5	240	49.9064	35.5625	1.40334
94	M	66	yes	15	2a	0	0	IB	0	36.8	0	42	170	102.766	37.0051	2.77707
95	M	70	yes	150	2a	1	0	IIA	0	9.8	1	9.7	300	184.329	77.13	2.38985
96	M	70	yes	35	2b	0	0	IIA	0	31.4	1	30.9	100	83.2593	10.6297	7.83269
97	M	72	yes	50	1b	0	0	IA	0	37.2	0	41.3	300	1204.4	154.613	7.78972
98	M	58	yes	80	1a	0	0	IA	0	36.2	0	41	300	89.6628	34.675	2.58581
99	M	68	yes	50	2a	0	0	IB	0	36.2	0	40.7	200	962.369	133.75	7.19528
100	M	62	yes	52	2a	1	0	IIA	0	0.7	1	0.8	140	8.05556	49.7126	0.162042
101	F	65	no	0	3	1	0	IIIA	0	34.2	0	39.8	200	419.25	50.9048	8.23597
102	M	70	yes	50	2a	0	0	IB	0	27.8	0	39.2	130	229.774	2.62009	87.6972
103	M	58	yes	35	3	0	0	IIB	1	24.9	0	39	200	234.717	109.945	2.13487
104	M	63	yes	40	2a	2	0	IIIA	0	32.7	0	38.8	160	974.883	101.873	9.56959
105	F	62	no	0	2b	2	0	IIIA	1	9.8	1	17.2	50	90.1866	16.5632	5.44499
106	M	64	yes	20	3	1	0	IIIA	1	12.7	1	12.5	140	118.546	78.7037	1.50624
107	M	70	yes	50	2a	0	0	IB	0	33.7	0	37	0	228.268	8.85589	25.7759
108	M	71	yes	50	1a	1	0	IIA	0	6.2	0	37	300	632.602	59.6244	10.6098
109	M	64	yes	30	1a	1	0	IIA	0	20.9	0	36.7	300	248.942	72.3352	3.4415
110	M	73	yes	55	2a	0	0	IB	0	16.9	0	36.5	230	142.767	24.6205	5.7987
111	M	74	yes	50	3	0	0	IIB	1	3.5	1	12	100	255.629	40.4685	6.31673
112	M	64	yes	40	3	1	0	IIIA	0	30.7	0	35.8	100	115.366	37.3329	3.09021
113	M	68	yes	45	2a	0	0	IB	0	32.6	0	35.4	300	479.197	105.384	4.54717
114	M	69	yes	1	2a	0	0	IB	0	30.8	0	35.1	300	120.199	59.306	2.02676
115	M	59	yes	80	1b	1	0	IIA	0	30.7	0	35	230	579.936	13.8743	41.7992
116	M	51	yes	7	3	2	0	IIIA	0	29.5	0	34.9	300	127.319	44.8554	2.83844
117	M	75	yes	77	2b	1	0	IIB	0	1.3	1	1.2	100	349.489	9.38272	37.2482
118	M	82	yes	17	2a	0	0	IB	0	29.9	0	34.7	200	1030.29	58.5938	17.5836
Supplementary Data S3. Clinicopathological features and immune profiles of patients with lung squamous cell carcinoma subjected to immunohistochemistry.

## Sheet: Colon ADC
Case No	Age	Sex	Diagnosis1	MSI	tumor differentiation	pT_AJCC8th	pN_AJCC8th	pM_AJCC8th	AJCC8th	LYMPHOVASCULAR.INVASION.tumor1	NERVE.INVASION.tumor1	HK2	CD8	FOXP3	CD8/FOXP3
1	79	M	CRC	MSS	MD	3	0	0	IIA	YES	NO	200	538.679	86.5385	6.22474
2	52	M	CRC		MD	3	0	0	IIA	NO	YES	200	98.4848	56.1983	1.75245
3	60	M	CRC	MSS	MD	3	1	1	IV	NO	NO	200	153.507	17.0103	9.02436
4	70	F	CRC	MSS	MD	2	0	0	I	NO	NO	200	115.957	69.0722	1.67879
5	60	F	CRC	MSS	MD	3	0	0	IIA	NO	NO	200	184.231	21.1663	8.704
6	76	M	CRC	MSS	MD	3	0	0	IIA	NO	NO	200	151.138	1.95312	77.3826
7	75	F	HNPCC	MSI-H	WD	3	0	0	IIA	NO	NO	200	1226	136.471	8.9836
8	69	M	CRC	MSS	MD	3	0	0	IIA	NO	NO	200	546.448	35.4167	15.4291
9	49	F	CRC	MSS	MD	2	0	0	I	NO	NO	200	601.786	89.1304	6.75174
10	68	M	CRC	MSS	MD	3	0	0	IIA	NO	NO	250	294.026
11	65	F	CRC	MSI-H	WD	3	0	0	IIA	NO	NO	200	975
12	40	F	CRC	MSS	MD	3	2	0	IIIB	NO	NO	140	32.0574
13	58	M	CRC	MSS	WD	1	0	0	I	NO	NO	50		47.8261
14	49	M	CRC	MSI-H	MD	3	0	0	IIA	NO	NO	100	447.232	27.7228	16.1323
15	70	M	CRC	MSS	MD	3	1	0	IIA	NO	NO	270	68.2229	2.6253	25.9867
16	77	F	CRC	MSI-H	MD	3	1	0	IIIA	YES	YES	200	353.906	31.1953	11.3448
17	60	M	CRC	MSS	WD	3	0	1	IV	NO	NO	100	311.675	21.4286	14.5448
18	84	F	CRC	MSS	MD	2	0	0	I	NO	NO	150	84.3137
19	69	F	CRC	MSS	MD	3	0	0	IIA	NO	NO	100	354.649
20	47	M	CRC	MSS	MD	3	0	0	IIA	NO	NO	110	179.897
21	71	M	CRC	MSI-H	MD	3	0	0	IIA	NO	NO	225	608.355
22	50	M	CRC	MSS	MD	3	0	0	IIA	NO	NO	200	103.346
23	51	M	CRC	MSS	MD	3	0	0	IIA	NO	NO	200	214.05
24	68	M	CRC	MSS	MD	3	0	0	IIA	NO	NO	100	142.568
25	66	F	CRC	MSS	MD	3	2	1	IV	YES	YES	200	71.1111
26	51	F	CRC	MSS	MD	2	0	0	I	NO	NO	120	80.8738
27	26	F	CRC	MSS	MD	4	2	1	IV	NO	YES	200	287.085
28	73	F	CRC	MSS	MD	3	0	0	IIA	NO	YES	150	40
29	78	M	CRC	MSS	WD	3	0	0	IIA	NO	NO	170	500.488
30	80	M	CRC	MSS	MD	3	1	0	IIIA	YES	NO	50	197.619
31	27	M	CRC	MSS	MD	3	0	0	IIA	NO	YES	300	111.29
32	51	M	CRC	MSS	WD	1	0	0	I	YES	NO	195	417.241
33	76	M	CRC	MSS	PD	3	2	0	IIIB	YES	NO	200	125.749
34	42	M	CRC	MSS	MD	3	0	0	IIA	NO	NO	300	187.609
35	50	M	CRC	MSS	MD	2	0	0	I	NO	NO	250	297.872
36	59	F	CRC		MD	4	0	0	IIB	YES	NO	250	82.4	38.3333	2.14957
37	52	F	CRC	MSS	MD	2	0	0	I	NO	NO	200	445.865	14.8325	30.0599
38	58	M	CRC	MSS	MD	3	1	0	IIIA	NO	NO	115	129.54	18.3721	7.05093
39	61	F	CRC		MD	2	0	0	I	NO	NO	100	744.952	107.692	6.91741
40	56	M	CRC	MSS		3	0	0	IIA	NO	NO	150		13.7339
41	63	M	CRC	MSS	MD	3	0	0	IIA	NO	YES	50	161.397	29.8561	5.40583
42	56	M	CRC	MSS	MD	3	0	0	IIA	NO	YES	250	217.197	39.5455	5.49234
43	66	M	CRC	MSS	MD	3	2	1	IV	YES	NO	200	182.834	29.6053	6.17572
44	45	F	CRC	MSS	MD	3	1	0	IIIA	NO	NO	120	302.142	1.6055	188.191
45	82	F	CRC	MSS	MD	3	0	0	IIA	NO	YES	300	408.621	95.7143	4.26917
46	59	M	CRC	MSI-H	PD	3	0	0	IIA	NO	NO	150	1094.84	62.6016	17.489
47	55	F	CRC	MSS	PD	4	1	0	IIIB	YES	NO	225	310.706
48	61	M	CRC	MSS	WD	3	0	0	IIA	NO	NO	200	57.971	5.64516	10.2692
49	67	M	CRC	MSS	MD	3	0	0	IIA	YES	YES	200	73.2394	3.22581	22.7042
50	60	M	CRC	MSS	MD	3	2	0	IIIB	YES	NO	150	116.832	6.22222	18.7765
51	42	F	CRC	MSS	MD	3	0	1	IV	YES	NO	150	296.667
52	70	F	CRC	MSS	PD	3	0	0	IIA	NO	YES	200		17.9592
53	58	F	CRC	MSS	MD	3	1	0	IIIA	NO	NO	200	136.595	28.4519	4.8009
54	69	F	CRC	MSS	MD	3	1	1	IV	NO	NO	200	81.1918	44.0546	1.84298
55	34	M	CRC	MSS	MD	3	2	0	IIIB	YES	YES	200	603.763	93.3014	6.47111
56	79	M	CRC	MSS	MD	3	0	0	IIA	NO	NO	150	314.103
57	72	M	CRC	MSS	PD	3	1	0	IIIA	YES	NO	250	167.2	24.2152	6.90474
58	56	M	CRC	MSS	MD	3	0	0	IIA	NO	NO	200	803.837	207.724	3.86973
59	46	M	CRC	MSS	MD	3	0	0	IIA	NO	YES	250	58.9431
60	66	M	CRC	MSS	MD	3	1	0	IIIA	NO	NO	100	332.653
61	61	F	CRC	MSS	MD	3	0	0	IIA	NO	NO	150	30.5556	25.5	1.19826
62	75	M	CRC	MSS	MD	3	0	1	IV	YES	NO	130	42.4242
63	57	F	CRC	MSS	MD	1	0	0	I	YES	NO	200	346.97
64	45	M	CRC	MSS	MD	4	1	0	IIIB	YES	NO	180	69.7183	92.926	0.750256
65	61	F	CRC	MSS	MD	3	0	0	IIA	NO	NO	200	341.913	73.1429	4.67459
66	59	M	CRC	MSS	WD	3	1	1	IV	YES	NO	150	26.8293	20.3187	1.32042
67	69	M	CRC	MSS	MD	3	0	0	IIA	NO	NO	175	165.151	36.5922	4.51327
68	69	F	CRC	MSS	MD	2	0	0	I	YES	NO	150	223.947	127.152	1.76125
69	60	F	CRC	MSS	MD	3	2	0	IIIB	YES	YES	150	374.138	53.7906	6.95545
70	53	M	CRC	MSS	MD	3	0	0	IIA	NO	YES	100	157.692
71	65	F	CRC	MSS	MD	3	0	0	IIA	NO	NO	175	1243.38	88.196	14.0979
72	53	M	CRC	MSS	MD	3	0	0	IIA	YES	YES	100	265.174	26.3566	10.061
73	62	F	CRC	MSS	MD	1	0	0	I	NO	NO	150	572.399
74	67	M	CRC	MSS	MD	3	0	0	IIA	NO	YES	200	57.1429
75	66	F	CRC	MSI-H	WD	2	0	0	I	NO	NO	150	317.638	123.144	2.5794
76	75	M	CRC	MSS	MD	2	0	0	I	NO	NO	130	481.646	95.5556	5.04048
77	78	M	CRC	MSS	MD	3	0	0	IIA	NO	NO	175	365.076	33.6066	10.8632
78	41	M	CRC	MSS	MD	3	0	0	IIA	NO	NO	200	1494.35	117.029	12.769
79	55	M	CRC	MSS	MD	3	2	0	IIIB	NO	NO	150	683.456	37.3984	18.275
80	53	F	CRC	MSS	MD	3	1	0	IIIA	YES	YES	150	113.143	26.5446	4.26236
81	38	M	CRC	MSI-H	MD	4	0	0	IIB	YES	YES	200	605.495	95.935	6.31151
82	65	M	CRC	MSS	MD	3	1	0	IIIA	YES	YES	150	126.233	7.83133	16.119
83	61	M	CRC	MSS	MD	3	2	0	IIIB	NO	NO	150	114.316	18.038	6.33753
84	68	M	CRC	MSS	WD	1	0	0	I	NO	NO	185	382.495	78.4	4.87876
85	73	F	CRC	MSS	MD	3	0	0	IIA	NO	YES	200	399.257	38.9908	10.2398
86	70	M	CRC	MSS	MD	3	0	0	IIA	NO	NO	150	890	59.2357	15.0247
87	56	M	CRC	MSS	MD	3	2	0	IIIB	YES	YES	250	95.6522
88	64	M	CRC	MSS	MD	3	1	1	IV	YES	NO	150	216.751	202.062	1.0727
89	41	F	CRC	MSS	MD	3	0	0	IIA	YES	NO	200		52.4096
90	52	M	CRC	MSS	MD	4	2	0	IIIB	NO	NO	200	202.496	27.881	7.26286
91	61	F	CRC	MSS	MD	2	1	0	IIIA	NO	NO	200	723.923	154.867	4.67448
92	61	F	CRC	MSS	MD	3	1	0	IIIA	NO	YES	130	33.4336	33.5484	0.996578
93	51	M	CRC	MSS	MD	3	1	0	IIIA	NO	NO	150	1389.61	247.606	5.61218
94	55	M	CRC	MSI-H	MD	3	0	0	IIA	NO	NO	275	64.2702	18.8011	3.41843
95	51	F	CRC	MSS	MD	3	0	0	IIA	NO	NO	175	52.2993	17.2811	3.02639
96	30	F	CRC	MSS	MD	3	2	0	IIIB	YES	YES	200	165.894	33.6032	4.93684
97	45	F	CRC	MSI-H	MD	3	0	0	IIA	NO	NO	200	431.461	9.42623	45.7723
98	55	F	CRC	MSS	MD	4	1	0	IIIA	NO	YES	200	87.9245	16.5441	5.31455
99	54	M	CRC	MSS	MD	3	0	0	IIA	YES	NO	200	713.944	45.0549	15.8461
100	53	M	CRC	MSS	MD	3	1	0	IIIA	YES	NO	200	457.449	114.05	4.01097
101	60	F	CRC	MSS	MD	3	0	1	IV	NO	NO	300	113.514	65.0183	1.74588
102	49	M	CRC	MSS	MD	3	0	0	IIA	NO	NO	100	16.2791	7.62332	2.13543
103	59	M	CRC	MSS	MD	2	0	0	I	NO	NO	250	224.752	127.513	1.76258
104	45	F	CRC	MSS	MD	2	0	0	I	NO	NO	200	360.067	130.49	2.75934
105	64	M	CRC	MSS	MD	3	1	0	IIIA	NO	NO	200	161.787	96.3255	1.67959
106	53	M	CRC	MSS	MD	4	1	1	IV	YES	NO	250	286.468
107	54	F	CRC	MSS	MD	3	1	0	IIIA	NO	NO	200	379.15	51.8182	7.31694
108	72	M	CRC	MSS	MD	2	0	0	I	NO	NO	250	120.279	86.037	1.39799
109	53	F	CRC	MSS	WD	3	0	0	IIA	YES	NO	300	67.7043	44.5736	1.51893
110	64	M	CRC	MSS	WD	3	0	0	IIA	NO	YES	120	42.8571	54.6053	0.784854
111	51	M	CRC		WD	1	0	0	I	NO	NO	250	393.902	144.444	2.72702
112	75	F	CRC		WD	3	0	0	IIA	NO	NO	100	17.3402	16	1.08376
113	65	F	CRC	MSI-L	MD	3	0	0	IIA	NO	YES	250	70.8333	10.3053	6.87346
114	60	M	CRC	MSS	MD	3	2	0	IIIB	NO	YES	125	196.069	2.62172	74.7863
115	44	M	CRC	MSS	MD	2	1	0	IIIA	YES	NO	125	326.031	98.6159	3.30607
116	69	M	CRC	MSS	MD	1	0	0	I	NO	NO	200	590.737	208.854	2.82847
117	67	M	CRC	MSS	MD	3	0	0	IIA	NO	NO	200	134.382	15.9274	8.43714
118	60	F	CRC	MSS	PD	3	1	1	IV	YES	YES	150	178.038	13.6612	13.0324
119	66	M	CRC	MSS	MD	3	1	0	IIIA	NO	NO	275	94.3524	31.2227	3.02192
120	60	M	CRC	MSS	MD	3	0	0	IIA	NO	NO	100	370.385	55.2632	6.7022
121	45	F	CRC	MSS	MD	3	0	0	IIA	YES	NO	250	136.667
122	62	F	CRC	MSS	MD	1	1	0	IIIA	NO	NO	150	327.746	100	3.27746
123	52	M	CRC	MSS	MD	3	0	1	IV	YES	NO	200	456.944	61.8852	7.38374
124	62	F	CRC	MSS	MD	2	1	0	IIIB	NO	NO	200	128.182	62.5668	2.04872
125	53	F	CRC		MD	3	0	0	IIA	NO	NO	200	98.1595	41.7323	2.35212
126	47	M	CRC		MD	2	0	0	I	NO	NO	180	49.0035	19.3989	2.5261
127	66	M	CRC	MSS	PD	3	0	0	IIA	YES	YES	150	39.0511	2.97398	13.1309
128	43	F	CRC	MSS	MD	2	0	0	I	NO	NO	200	279.397
129	63	F	CRC	MSS	MD	3	0	0	IIA	NO	NO	225	72.601	40.1848	1.80668
130	66	M	CRC	MSS	MD	3	0	0	IIA	NO	NO	200	90.6667	65.019	1.39446
131	42	F	CRC	MSS	MD	3	0	0	IIA	NO	NO	120	768.705
132	70	M	CRC	MSS	WD	3	1	1	IV	NO	YES	125	278.791	0.7109	392.166
133	43	M	CRC	MSS	MD	2	0	0	I	NO	NO	130	65	62.8205	1.03469
134	67	F	CRC	MSS	MD	3	1	0	IIIA	NO	NO	150	160.588	46.8421	3.42829
135	58	M	CRC	MSS	WD	2	0	0	I	NO	NO	100	165.534	56.8807	2.91019
136	48	F	CRC	MSS	MD	3	1	0	IIIA	NO	NO	200	184.456	36.4583	5.05936
137	84	M	CRC	MSI-H	PD	2	0	0	I	NO	NO	175		43.5897
138	57	M	CRC	MSS	PD	3	0	0	IIA	YES	NO	150	799.608	145.648	5.49
139	70	M	CRC	MSS	MD	3	0	0	IIA	NO	NO	150	183.205	67.3469	2.72031
140	78	M	CRC	MSS	MD	4	0	0	IIB	YES	NO	220	115.97	39.4336	2.94091
141	52	F	CRC	MSS	WD	1	0	0	I	NO	NO	160		125.974
142	54	M	CRC	MSS	MD	3	2	0	IIIB	YES	NO	150	878.395	115.766	7.58769
143	73	M	CRC	MSS	MD	1	0	0	I	NO	NO	150	47.319	42.4508	1.11468
144	76	F	CRC	MSS	MD	3	2	0	IIIB	NO	NO	150	175.372	8.84615	19.8247
145	49	M	CRC	MSS	MD	3	0	0	IIIB	YES	YES	0	89.005	10.352	8.59788
146	66	M	CRC	MSS	WD	3	0	0	IIA	NO	NO	100	614.815
147	66	F	CRC	MSS	MD	4	1	0	IIIA	YES	YES	100	228.313	55.6901	4.09971
148	71	M	CRC	MSS	MD	1	1	0	IIIA	NO	NO	150		87.7698
149	63	F	CRC	MSS	MD	3	1	0	IIIA	NO	NO	135	238.704	92.381	2.5839
150	61	M	CRC	MSI-H	MD	3	0	0	IIA	NO	NO	150	326.016	17.0616	19.1082
151	46	M	CRC	MSI-H	MD	3	0	0	IIA	NO	NO	200		59.3407
152	47	F	CRC	MSS	MD	3	0	0	IIA	NO	NO	200	144.48	29.3173	4.92814
153	47	M	CRC	MSS	MD	2	0	0	I	NO	NO	175	235.993	48.3092	4.88506
154	55	F	CRC	MSS	MD	4	1	1	IV	NO	YES	150	46.9091	4.45344	10.5332
155	66	F	CRC	MSS	WD	3	0	0	IIA	NO	NO	130	131.944
156	59	M	CRC	MSS	MD	3	0	0	IIA	NO	NO	155	207.967	56.4677	3.68295
157	71	M	CRC	MSS	MD	3	1	0	IIIA	YES	YES	200	160.67	26.0377	6.17065
158	47	M	CRC	MSS	WD	2	0	0	I	NO	NO	175	273.919	77.6632	3.52702
159	52	F	CRC	MSS	MD	3	1	0	IIIA	YES	YES	100	40.5263	2.32558	17.4263
160	53	F	CRC	MSS	MD	3	1	0	IIA	NO	NO	200	374.872	16.6667	22.4923
161	39	F	CRC		MD	1	0	0	I	NO	NO	170	398.846	14.5238	27.4615
162	58	F	CRC	MSS	WD	3	1	0	IIA	NO	YES	200	183.826	55.5085	3.31167
163	76	F	CRC	MSS	MD	3	1	0	IIA	NO	NO	200	105.899	46.6887	2.26819
164	56	M	CRC	MSS	MD	3	1	0	IIIB	NO	YES	250	78.0579	40.3846	1.93286
165	73	M	CRC	MSS	MD	3	0	0	IIA	NO	NO	200	93.5065	18.0556	5.17882
166	70	F	CRC	MSS	MD	1	0	0	I	NO	NO	125	501.515	43.6275	11.4954
167	50	M	CRC	MSS	MD	1	0	0	I	YES	NO	200	199.43	200.23	0.996002
168	49	F	CRC	MSS	PD	3	2	0	IIIB	YES	YES	225	195.097	7.26073	26.8702
169	42	M	CRC	MSI-H	PD	4	0	0	IIB	NO	NO	250	88.3437	102.222	0.864232
170	63	M	CRC	MSI-H	WD	3	0	0	IIA	YES	YES	200	133.333	29.0598	4.58824
171	49	M	CRC	MSS	WD	3	2	0	IIIB	NO	YES	200	127.941	26.8657	4.76225
172	51	F	CRC	MSS	PD	2	0	0	I	NO	NO	120	612.629	88.3268	6.93593
173	64	F	CRC	MSS	MD	3	0	0	IIA	YES	NO	225	23.2759
174	77	M	CRC	MSI-H	PD	3	1	0	IIIA	YES	NO	100	1094.26	28.9773	37.7628
175	71	M	CRC	MSI-H	MD	3	1	0	IIIA	NO	NO	100	707.5	177.169	3.99336
176	71	M	CRC	MSS	MD	3	0	0	IIA	NO	NO	250	88.8889
177	59	F	CRC	MSS	WD	3	0	0	IIA	NO	YES	200	84.1379	49.4881	1.70017
178	60	M	CRC		MD	3	0	0	IIA	NO	YES	125	42.2716	11.2288	3.76457
179	56	M	CRC	MSS	MD	3	0	0	IIA	NO	NO	60	287.547	23.221	12.3831
180	60	M	CRC	MSS	MD	3	0	0	IIA	NO	NO	125	992.857	106.635	9.31079
181	73	F	CRC	MSS	MD	2	0	0	I	NO	NO	250	123.967	107.377	1.1545
182	64	F	CRC	MSS	MD	3	1	0	IIIA	NO	NO	300	167.105
183	75	M	CRC	MSS	MD	3	2	0	IIIB	NO	NO	150	187.037	94.5946	1.97725
184	66	M	CRC	MSS	WD	3	0	0	IIA	YES	NO	180	217.672	23.7069	9.18182
185	53	M	CRC	MSS	MD	3	2	0	IIIB	YES	YES	200	56.4516	11.3208	4.98656
186	66	M	CRC	MSS	WD	2	0	0	I	NO	NO	130	327.299	23.545	13.901
187	66	M	CRC	MSS	MD	3	0	0	IIA	NO	YES	200	153.521
188	70	F	CRC	MSS	MD	3	0	0	IIA	NO	NO	250	165.854	20	8.29268
189	72	M	CRC	MSS	WD	3	0	0	IIA	NO	NO	150	452.72	89.7959	5.04165
190	76	F	CRC	MSS	MD	3	1	1	IV	YES	NO	120	195.61	7.38916	26.4725
191	48	M	CRC	MSS	MD	3	1	0	IIIA	NO	NO	70	70.637	4.98915	14.1581
192	71	M	CRC	MSS	MD	3	1	1	IV	YES	YES	175	62.4314	7.57576	8.24095
193	64	F	CRC	MSS	MD	3	0	1	IV	NO	YES	175	45.4835	8.54701	5.32157
194	58	F	CRC	MSS	MD	3	2	1	IV	YES	NO	150	161.802	27.2085	5.94676
195	75	M	CRC	MSS	MD	3	0	0	IIA	NO	YES	250	286.19	12.4031	23.0741
196	60	M	CRC	MSS	MD	3	1	0	IIIA	NO	NO	200	161.686	17.2285	9.38481
197	72	M	CRC	MSS	MD	2	0	0	I	NO	NO	200		21.5054
198	33	M	CRC	MSS	MD	3	0	0	IIA	NO	NO	100	150.597
199	41	M	CRC	MSS	MD	3	2	0	IIIB	YES	NO	200	354.321	46.3492	7.6446
200	52	F	CRC	MSS	MD	3	0	0	IIA	YES	YES	225	100.376	23.053	4.35416
201	71	F	CRC	MSS	MD	3	0	0	IIA	NO	NO	150	56.0598	9.13706	6.13543
202	60	F	CRC	MSI-H	MD	3	1	0	IIIA	NO	NO	175	219.917	9.58904	22.9342
203	51	F	CRC	MSS	MD	1	0	0	I	NO	NO	150	236.06	49.1342	4.80439
204	52	M	CRC	MSS	MD	2	0	0	I	NO	NO	75	297.701	38.7755	7.67756
205	42	F	CRC	MSS	MD	3	1	0	IIIA	NO	NO	150	224.034	70.7521	3.16647
206	70	M	CRC	MSS	MD	3	0	0	IIA	YES	NO	125	151.44	5.93824	25.5024
207	67	M	CRC	MSS	MD	3	2	1	IV	NO	NO	125	37.4141	26.5594	1.4087
208	75	M	CRC	MSS	MD	3	1	0	IIIA	NO	NO	175	188.99	65.8537	2.86985
209	59	F	CRC	MSS	MD	3	0	0	IIA	NO	NO	150	379.436	52.809	7.18507
210	61	F	CRC	MSS	MD	3	0	1	IV	NO	NO	150	40.8163	27.9545	1.4601
211	55	M	CRC	MSS	PD	3	0	0	IIA	YES	NO	150	195.517	16.1215	12.1277
212	51	F	CRC	MSI-H	MD	3	0	0	IIA	NO	NO	125	435.965	56.25	7.75048
213	71	F	CRC	MSS	WD	1	0	0	I	NO	NO	225	896.077	28.4722	31.472
214	74	F	CRC	MSS	WD	3	1	0	IIIA	NO	NO	200	233.721
215	62	M	CRC	MSS	MD	3	2	0	IIIB	YES	YES	150	95.2687	23.7192	4.01653
216	53	M	CRC	MSS	MD	3	1	1	IV	YES	NO	175	107.729	18.0751	5.96008
217	59	M	CRC	MSI-H	MD	3	1	0	IIIA	NO	NO	50	145.714	36.2416	4.02063
218	57	M	CRC		MD	3	0	0	IIA	NO	NO	150	369.663	135.176	2.73468
219	56	M	CRC	MSS	MD	3	0	0	IIA	YES	NO	200	200.979	97.4286	2.06283
220	66	M	CRC	MSS	MD	3	0	0	IIA	NO	NO	175	279.183	126.952	2.19913
221	54	F	CRC	MSS	PD	3	2	0	IIIB	NO	NO	175	257.311	85.8974	2.99556
222	56	M	CRC	MSS	WD	1	0	0	I	NO	NO	100	520.504	65.3846	7.96066
223	64	F	CRC	MSS	MD	3	0	0	IIA	NO	NO	150	465.714	36.6906	12.693
224	49	F	CRC	MSS	MD	3	0	0	IIA	NO	NO	125	549.185	7.74411	70.9165
225	66	F	CRC	MSS	WD	1	0	0	I	NO	NO	15	726.984	131.325	5.53575
226	60	M	CRC	MSS	MD	3	0	1	IV	YES	NO	150	63.9772	28.0967	2.27704
227	71	M	CRC	MSS	MD	4	1	0	IIIA	NO	NO	135	133.228	14.7619	9.02509
228	67	F	CRC	MSS	PD	3	2	1	IV	YES	NO	100	328.068	70.8502	4.63044
229	75	M	CRC	MSS	MD	3	0	0	IIA	NO	NO	100	173.926	9.36864	18.5647
230	53	M	CRC	MSS	MD	3	0	0	IIA	NO	NO	105	332.168	64.3678	5.16047
231	64	M	CRC		WD	1	1	0	IIIA	NO	NO	0	327.907	1.76991	185.267
232	85	F	CRC	MSS	MD	3	1	0	IIIB	YES	NO	175	181.231	47.6395	3.80421
233	63	F	CRC	MSS	MD	3	0	0	IIA	NO	YES	175	305.558	13.1765	23.1897
234	75	M	CRC	MSS	MD	3	0	0	IIA	NO	NO	140	144.972	19.764	7.33517
235	58	M	CRC	MSS	WD	3	2	0	IIIB	NO	YES	150	228.992	131.915	1.7359
236	56	M	CRC	MSS	MD	3	1	0	IIIB	YES	NO	150	50.1992	62.8788	0.798349
237	57	M	CRC	MSS	MD	3	0	0	IIA	NO	YES	110	120.84	14.2132	8.50194
238	53	F	CRC	MSS	MD	3	1	0	IIIB	NO	NO	200	168.86
239	59	M	CRC	MSS	MD	3	2	0	IIIB	YES	YES	100	494.142	80.9917	6.10114
240	69	M	CRC	MSS	MD	3	1	0	IIIA	NO	NO	50	69.8492	41.7476	1.67313
241	82	F	CRC	MSS	MD	3	1	0	IIIA	NO	NO	125	263.429	58.147	4.5304
242	63	F	CRC	MSS	MD	3	2	0	IIIB	NO	NO	200	341.441	7.18232	47.5391
243	31	F	CRC	MSI-H	WD	2	0	0	I	NO	NO	150	372.727	40.625	9.17483
244	58	F	CRC	MSS	MD	3	0	0	IIA	NO	YES	75	92.1062	12.8603	7.16205
245	52	F	HNPCC	MSS	MD	3	0	0	IIA	NO	NO	200	708.772	27.7457	25.5453
246	65	M	CRC	MSS	MD	3	2	1	IV	YES	NO	150	103.81	22.4806	4.61773
247	73	M	CRC	MSS	MD	3	1	0	IIIB	YES	NO	100	133.772	15.6863	8.52796
248	74	M	CRC	MSS	MD	3	1	0	IIIA	NO	NO	160	214.691	0.78534	273.373
249	68	F	CRC	MSS	MD	3	1	1	IV	YES	YES	100	50	0.537634	93
250	53	M	CRC	MSS	MD	3	0	0	IIA	NO	NO	200	124.373	0
251	53	F	CRC	MSS	MD	3	2	0	IIIB	YES	NO	150	630.925	0
252	50	M	CRC	MSS	MD	3	0	0	IIA	NO	NO	150	430.562	0
253	35	M	HNPCC	MSI-H	MD	3	1	0	IIIA	NO	NO	150	714.794	1.06157	673.336
254	65	F	CRC	MSS	MD	3	0	0	IIA	NO	NO	150	329.918	0.470588	701.076
255	75	M	CRC	MSS	MD	3	1	1	IV	YES	NO	175	192.587	1.3624	141.359
256	58	M	CRC	MSS	MD	2	0	0	I	YES	NO	0	98.4375	0.4	246.094
257	54	F	CRC	MSS	MD	3	1	0	IIIA	NO	NO	160	105.714	0.823045	128.443
258	64	F	CRC	MSS	PD	3	2	1	IV	YES	YES	150	211.62	0.569801	371.393
259	79	M	CRC	MSS	MD	3	0	0	IIA	NO	YES	150	246.552	2.24719	109.716
260	68	M	CRC	MSS	MD	2	0	0	I	NO	NO	200	413.465	0.409836	1008.85
261	56	M	CRC	MSS	MD	3	1	0	IIIB	NO	YES	125	57.1005	0.930233	61.3831
262	61	M	CRC	MSS	MD	3	2	1	IV	YES	YES	150	16.0494	0
263	65	M	CRC	MSS	MD	3	0	0	IIA	YES	NO	210	219.761	0.384615	571.378
264	70	M	CRC	MSS	MD	3	2	0	IIIB	NO	NO	175	116.667	0
265	68	F	CRC	MSI-H	PD	3	0	0	IIA	NO	NO	160	261.591	0.190114	1375.97
266	54	M	CRC	MSS	MD	3	2	0	IIIB	YES	NO	200	24.8175	2.29885	10.7956
267	53	M	CRC		MD	3	1	1	IV	NO	NO	150	217.467	0.411523	528.444
268	59	M	CRC	MSS	MD	3	1	0	IIIA	YES	NO	125	99.9544	0.597015	167.424
269	50	F	CRC	MSS	MD	3	1	0	IIIA	NO	NO	100	65.4135	0
270	83	F	CRC	MSS	MD	3	0	0	IIA	NO	NO	200	99.9477	0.917431	108.943
271	73	F	CRC	MSS	MD	3	0	0	IIA	YES	NO	140	148.734	0.26738	556.267
272	67	M	CRC	MSS	MD	3	0	0	IIA	NO	NO	200	100	0.985222	101.5
273	58	M	CRC		MD	3	1	0	IIIA	YES	YES	200	53.5519	1.2474	42.9308
274	50	M	CRC	MSS	MD	3	1	0	IIIA	NO	NO	100	91.6667	0.569801	160.875
275	68	M	CRC	MSS	MD	3	0	1	IV	NO	YES	200	320.968	0.414938	773.532
276	55	M	CRC	MSS	WD	2	0	0	I	YES	NO	175	271.606	0
277	53	M	CRC	MSS	PD	4	1	0	IIIA	NO	NO	200	378.953
278	70	M	CRC	MSS	MD	3	0	1	IV	NO	NO	160	375.359	0.78125	480.46
279	56	M	CRC		MD	3	1	0	IIIA	YES	YES	75	210.246	0
280	60	F	CRC	MSS	MD	3	0	0	IIA	NO	NO	200	424.929	0
281	63	M	CRC	MSS	MD	3	0	1	IV	NO	YES	200	109.384	1.05634	103.55
282	74	M	CRC	MSS	MD	3	0	0	IIA	NO	NO	175	314.124	0.322581	973.784
283	68	M	CRC	MSS	MD	3	1	0	IIIA	YES	YES	175	42.358	0.294118	144.017
284	59	M	CRC	MSS	MD	3	0	0	IIA	NO	YES	200	207.279	0.514139	403.157
285	73	M	CRC	MSS	MD	3	1	0	IIIA	NO	NO	200	234.502	6.83761	34.2959
286	65	M	CRC	MSS	MD	3	2	1	IV	NO	YES	150	159.574	0.47619	335.106
287	65	M	CRC	MSS	MD	2	0	0	I	NO	NO	200	338.571	14.5	23.3498
288	0	M	CRC	MSS	MD	3	0	0	IIA	NO	NO	90	432.121
289	56	F	CRC	MSS	WD	1	0	0	I	NO	NO	210	93.2039	4.87805	19.1068
290	60	M	CRC	MSS	WD	2	0	0	I	NO	NO	115	279.206	0.902935	309.221
291	53	F	CRC	MSS	MD	3	2	0	IIIB	YES	NO	150	107.179	0.966184	110.93
292	68	F	CRC	MSS	MD	3	0	0	IIA	NO	YES	200	163.223	0.416667	391.736
293	63	F	CRC	MSS	WD	2	2	0	IIIB	NO	YES	250	481.098	3.91061	123.024
294	65	M	CRC	MSS	MD	3	0	0	IIA	NO	NO	175	456.226	2.64423	172.536
295	69	M	CRC	MSS	MD	3	1	1	IV	YES	YES	125	162.339	0.228311	711.047
296	53	M	CRC	MSS	MD	3	0	0	IIA	NO	NO	125	851.25	0
297	72	F	CRC		MD	1	0	0	I	NO	NO	100	468.081	1.2945	361.592
298	66	M	CRC	MSS	WD	4	1	1	IV	YES	YES	200	619.767	0
299	66	M	CRC	MSS	MD	2	0	0	I	NO	NO	200	240.206	0
300	41	F	CRC	MSS	MD	3	1	0	IIA	NO	YES	165	197.752	0.4	494.38
301	50	F	CRC	MSS	MD	2	0	0	I	NO	NO	200	294.584	0.645161	456.605
302	85	F	CRC	MSS	WD	3	1	0	IIIA	YES	NO	200	19.3237	2.10084	9.19807
303	46	F	CRC	MSS	MD	2	1	1	IV	NO	YES	200	386.029	0.421941	914.89
304	70	M	CRC	MSS	MD	3	0	0	IIA	YES	NO	175	351.178	1.2987	270.407
305	70	M	CRC	MSS	WD	3	1	0	IIIA	NO	NO	200	206.995	1.02041	202.855
306	66	M	CRC	MSS	WD	1	0	0	I	NO	NO	230	444.437	0
307	58	M	CRC	MSS	MD	2	0	0	I	NO	NO	150	331.541	0
308	52	M	CRC	MSS	MD	3	0	0	IIA	NO	NO	200	54.5429	0.833333	65.4515
309	62	F	CRC	MSS	WD	1	0	0	I	NO	NO	140	279.662	0.97561	286.653
310	74	M	CRC	MSS	MD	3	1	0	IIIA	NO	NO	150	759.524	0
311	48	F	CRC	MSS	MD	3	1	1	IV	NO	YES	200	96.2406	0.590551	162.967
312	72	M	CRC	MSS	MD	3	0	0	IIA	NO	NO	150	112.074	0.515464	217.423
313	64	M	CRC	MSS	MD	1	0	0	I	NO	NO	185	289.513	0
314	65	F	CRC	MSS	MD	3	0	0	IIA	NO	NO	200	86.3095	1.81818	47.4702
315	54	M	CRC	MSI-H	MD	3	0	0	IIA	NO	NO	150	470.485	0.775194	606.926
316	61	M	CRC	MSS	MD	3	1	0	IIIA	NO	YES	200	153.659	2.11268	72.7317
317	76	M	CRC	MSS	MD	3	1	0	IIIA	YES	NO	110	311.674	0.763359	408.293
318	62	M	CRC		WD	2	0	0	I	NO	NO	200	188.121	82.1053	2.29121
319	60	M	CRC	MSS	MD	3	1	0	IIIA	NO	NO	200	343.109	69.5455	4.9336
320	35	F	CRC	MSS	MD	3	0	0	IIA	YES	NO	200	42.5154	22.2222	1.91319
321	48	F	CRC	MSI-H	MD	3	0	0	IIA	NO	NO	150	288.168	103.137	2.79402
322	66	M	CRC	MSS	MD	1	0	0	I	NO	NO	150	197.674	56.5657	3.4946
323	64	M	CRC	MSS	MD	3	1	0	IIIA	YES	YES	200	620.359	154.037	4.02733
324	22	F	HNPCC	MSI-H	WD	2	0	0	I	NO	NO	200	205.458	87.2396	2.3551
325	62	F	CRC	MSS	MD	3	0	0	IIA	YES	YES	10	99.3455	6.88623	14.4267
326	55	F	CRC	MSS	MD	3	0	0	IIA	NO	NO	155	77.6988	14.9485	5.19778
327	53	M	CRC		MD	3	1	1	IV	NO	NO	175	300.07	31.3793	9.56267
328	56	M	CRC	MSS	WD	1	0	0	I	NO	NO	260	104.163	73.1646	1.42369
329	0	M	CRC	MSS	MD	3	0	0	IIA	NO	YES	150	436.579	8.10811	53.8448
330	69	M	CRC	MSS	MD	3	1	0	IIA	NO	NO	300	20.5128
331	48	M	CRC	MSS	MD	3	2	1	IV	YES	YES	57.5	170.018	9.34579	18.192
332	85	M	CRC	MSS	WD	3	0	0	IIA	NO	NO	150	54.375	0.568182	95.7
333	56	F	CRC	MSS	MD	3	1	0	IIIA	NO	YES	150	103.577	27.0073	3.83515
334	60	F	CRC	MSS	MD	3	1	0	IIIA	NO	NO	235	325.238	75.8621	4.28723
335	69	F	CRC	MSS	MD	1	0	0	I	NO	NO	125	1097.65	33.3333	32.9296
336	65	M	CRC	MSS	MD	3	0	0	IIA	NO	NO	200	18.6143	13.2321	1.40675
337	43	M	CRC	MSS	MD	3	0	0	IIA	NO	YES	250	21.1921	41.8182	0.506766
338	48	M	CRC	MSS	MD	2	1	0	IIIA	NO	NO	210	109.174	30.1887	3.6164
Supplementary Data S4. Clinicopathological features and immune profiles of patients with colon adenocarcinoma subjected to immunohistochemistry.
Abbreviations: CRC, colorectal cancer; HNPCC, hereditary nonpolyposis colorectal cancer; MSI, microsatellite instability; WD, well differentiated; MD, moderately differentiated; PD, poorly differentiated; LVI, lymphovascular invasion

## Sheet: Lung cancer_Immunotherapy
Case No	Histology	Smoking	PY	HK2	CD8	FOXP3	CD8/FOXP3	Best response	Drugs	Progression	PFS	Death	OS
1	SqCC	yes	15	100	291.355	37.3737	7.79571	PR	Pembrolizumab	0	4.56667	1	4.56667
2	ADC	no	0	100	397.301	52.7687	7.5291	PD	Nivolumab	1	0.733333	1	11
3	ADC	no	0	150	247.61	15.3846	16.0947	PD	Atezolizumab	1	5.13333	1	13.4
4	SqCC	yes	60	200	570.674	30.2326	18.8761	PR	Nivolumab	1	10.6333	0	11.5667
5	ADC	yes	60	50	91.2406	5.31915	17.1532	SD	Atezolizumab	1	3.93333	0	13.6333
6	ADC	yes	9	100	215.496	12.6984	16.9703	SD	Atezolizumab	1	31.8333	1	35.3667
7	ADC	no	0	200	149.971	7.30769	20.5223	PD	Nivolumab	1	1.13333	1	6.2
8	ADC	yes	15		232.139	42.3868	5.47668	PD	Pembrolizumab	1	0.366667	1	0.6
9	ADC	yes	7.5	200	51.6262	6.75241	7.64559	SD	Nivolumab	1	8.93333	0	19.5
10	ADC	yes	7.5	200	194.881	13.7931	14.1289	NA	Nivolumab	0	0.7	0	0.7
11	ADC	no	0	130	81.3398	18.8034	4.3258	SD	Pembrolizumab	1	2.1	1	3.23333
12	ADC	yes	15	200	385.815	22.5296	17.1248	SD	Atezolizumab	1	2.7	1	9.46667
13	invasive mucinous ADC	no	0	70	48.8449	19.4203	2.51515	SD	Nivolumab	1	4.96667	0	9.03333
14	ADC	no	0	100	18.9588	7.59076	2.49762	NA	Atezolizumab	0	0.9	1	0.9
15	ADC	yes	40	120	383.101	16.6667	22.986	PR	Pembrolizumab	1	61.6667	0	64.9667
16	ADC	no	0	200	198.621	63.3508	3.13525	PR	Durvalumab	0	11.6667	0	66.6667
17	ADC	no	0	100	377.69	10.6936	35.3191	PD	Nivolumab	1	0.933333	1	4.43333
18	SqCC	no	0	100	388.028	7.69231	50.4437	PR	Atezolizumab	0	55.3	0	55.3
19	SqCC	yes	40	250	386.952	62.8049	6.16119	PD	Durvalumab	1	2.03333	0	2.33333
20	SqCC	yes	40	200	508.281	114.218	4.45009	PD	Atezolizumab	1	1.36667	1	15.8667
21	SqCC	yes	45	120	492.888	60.2996	8.17399	PD	Nivolumab	1	1.16667	0	1.63333
22	ADC	no	0	200	342.954	141.007	2.43217	PD	Pembrolizumab	1	1.13333	1	1.36667
23	SqCC	yes	40	200	420.484	143.087	2.93866	PR	Nivolumab	0	24.0333	0	34.0667
24	Sarcomatoid carcinoma	yes	30	150	431.653	111.212	3.88135	PD	Nivolumab	1	1.33333	0	1.33333
25	ADC	yes	15	200	122.536	21.645	5.66118	PR	Nivolumab	0	18	0	18
26	Large cell neuroendocrine carcinoam	yes	30	200	252.315	103.929	2.42777	PD	Nivolumab	1	1.5	0	6.66667
27	ADC	yes	20	200	446.417	99.5798	4.483	NA	Atezolizumab	0	0	0	0
28	Adenosquamous carcinoma	yes	6	100	199.942	29.6073	6.75315	PD	Nivolumab	1	0.7	0	13
29	ADC	no	0	100	92.3039	4.43686	20.8039	PR	Pembrolizumab	1	4.56667	0	9.96667
30	ADC	yes	55	120	219.537	95.2381	2.30514	SD	Pembrolizumab	1	4.7	0	4.9
31	ADC	yes	75		323.05	315.909	1.02261	SD	Atezolizumab	1	2.76667	1	2.83333
32	SqCC	yes	20	150	276.508	53.5256	5.1659	PD	Atezolizumab	1	1.26667	0	3.33333
33	pleomorphic	yes	30	100	424.422	67.2783	6.30845	PD	Pembrolizumab	1	1.46667	1	1.96667
34	mucinous+non-mucinous adc+focal sarcomatoid	no	0	200	292.784	46.8	6.25607	SD	Nivolumab	0	21.8	0	21.8
35	ADC	yes	50	200	292.589	90.2439	3.2422	SD	Atezolizumab	1	5.76667	0	10.2
36	ADC	no	0	200	376.049	39.3782	9.54966	NA	Nivolumab	0	1.26667	1	3.16667
37	SqCC	no	0	300	316.773	63.2787	5.00599	PD	Pembrolizumab	1	0.7	0	0.7
38	ADC	yes	48	200	259.134	45.1411	5.74053	SD	Atezolizumab	1	6.76667	0	11.4333
39	ADC	no	0	200	186.983	124.242	1.50498	SD	Nivolumab	1	4.6	1	6
40	ADC	yes	20	100	369.677	60.3604	6.1245	PD	Nivolumab	1	0.6	0	5.93333
41	SqCC	yes	8	180	164.44	60.3448	2.725	PD	Nivolumab	1	1.33333	0	16.8
42	ADC	yes	15	200	245.217	73.5119	3.33575	PR	Nivolumab	0	33.7667	0	33.7667
43	ADC	no	0	190	334.667	19.3146	17.3271	SD	Pembrolizumab	1	8.4	0	14.8
44	ADC	no	0	200	160.468	21.5447	7.44812	SD	Nivolumab	1	1.96667	0	1.96667
45	ADC	no	0	200	183.304	33.2268	5.51674	SD	Nivolumab	0	2.43333	0	32.0667
46	ADC	yes	35	200	273.991	31.3492	8.73998	PD	Atezolizumab	1	2.06667	0	4.96667
47	SqCC	yes	45	200	23.1289	9.4086	2.45827	PD	Nivolumab	1	2.13333	0	4.13333
48	ADC	yes	6	200	159.017	18.845	8.43815	PR	Pembrolizumab	0	15.4	0	15.4
49	Sarcomatoid carcinoma	yes	46	200	665.591	50.9091	13.0741	PR	Nivolumab	0	5.2	0	5.76667
50	ADC	yes	50	200	155.634	170.356	0.913581	PR	Nivolumab	0	3.2	0	3.2
51	ADC	no	0	200	214.122	75.3623	2.84124	SD	Pembrolizumab	0	24.2667	0	26.6333
52	ADC	yes	30	200	185.405	72.6225	2.553	PD	Nivolumab	1	0.7	0	21.7
53	ADC	yes	30	150	191.556	50.7042	3.7779	PR	atezolizumab	1	4.43333	0	10.8
54	SqCC	yes	40		206.742	12.6761	16.3096	PR	Nivolumab	0	10.7333	0	11
55	ADC	yes	20	200	412.166	91.9505	4.48248	PR	Nivolumab	0	20.2667	0	26
56	SqCC	no	0	200	119.375	21.9512	5.43819	SD	Atezolizumab	1	17.9667	0	21.2333
57	SqCC	no	0	100	358.739	8.30671	43.1867	SD	Pembrolizumab	1	2.53333	0	16.3333
58	Sarcomatoid carcinoma	no	0		372.531	48.9437	7.61142	NA	Pembrolizumab	0	0.866667	1	0.866667
59	SqCC	yes	25	200	48.3146	14.2857	3.38202	SD	Nivolumab	0	11.3333	0	11.3333
60	SqCC	yes	75	300	336.182	21.1838	15.8698	SD	Nivolumab	1	2.63333	0	14.9667
61	SqCC	yes	30	200	151.807	11.4583	13.2486	SD	Atezolizumab	1	4.16667	0	22.2333
62	ADC	no	0	100	25.9414	15.9509	1.62633	PD	Nivolumab	1	0.7	1	1.53333
63	ADC	yes	20	200	92.6686	71.1048	1.30327	NA	Atezolizumab	0	0.7	0	0.7
64	Sarcomatoid carcinoma	yes	40	200	658.065	111.34	5.91039	CR	Pembrolizumab	0	17.5667	0	17.5667
65	SqCC	yes	75	300	7.22892	15.7143	0.460022	PR	Pembrolizumab	0	5.2	0	5.2
66	ADC	no	0	200	229.104	111.638	2.05221	PR	Pembrolizumab	0	22.8667	0	22.8667
67	SqCC	yes	45	200	342.432	140.248	2.44163	NA	Nivolumab	0	0.466667	0	0.833333
68	SqCC	yes	50	300	61.2782	30.3419	2.01959	SD	Nivolumab	1	3.43333	0	18.0333
69	SqCC	yes	45	300	4.54545	18.1818	0.25	PD	Atezolizumab	1	1.1	0	1.63333
70	Sarcomatoid carcinoma	yes	35	150	114.876	29.2308	3.92997	PR	Pembrolizumab	0	7.33333	0	18.2
71	SqCC	yes	1.5	200	179.109	45.2308	3.95988	SD	Nivolumab	1	6.76667	1	7.43333
72	Sarcomatoid carcinoma	no	0	200	695.745	192.529	3.61372	PR	Pembrolizumab	1	6.53333	0	9.46667
73	Sarcomatoid carcinoma	yes	60	200	572.5	118.045	4.84984	PR	Pembrolizumab	0	3.16667	0	3.16667
74	ADC	yes	40	200	302.778	182.845	1.65592	PR	atezolizumab	1	8.3	0	11.6667
75	ADC	yes	45	200	85.2547	22.3333	3.81737	SD	Pembrolizumab	1	2.83333	0	11.1333
76	Adenosquamous carcinoma	yes	18	100	261.027	133.746	1.95166	PD	Pembrolizumab	1	0.566667	0	0.9
77	SqCC	yes	25	150	509.385	107.492	4.73883	PD	Pembrolizumab	1	1.06667	1	2.96667
78	ADC	yes	39	200	151.447	278.679	0.543446	PR	Pembrolizumab	0	6.83333	0	8.7
Supplementary Data S5. Clinicopathological features and immune profiles of non-small cell lung cancer patients with PD-1/PD-L1 blockade subjected to immunohistochemistry.
Abbreviations: CR, complete response; NA, Not assessable; PR, partial response; SD, stable disease; PD, progressive disease
